# Supplementary material for: Teeth Baring as a Model to Understand Complex Facial Signals in a Tolerant Macaque Species
Source: Am J Primatol. 2024 Nov 17;87(1):e23697. doi: 10.1002/ajp.23697 (PMC11650955; doi:10.1002/ajp.23697)
Supplement: Supplementary file 4 — Supporting information. [file AJP-87-e23697-s005.csv]

ID	expression	sex	age	context	Valenza	scalp	voc	AUs N.	AUs N 2
3n	0	1	0	1	0	0	0	2	3
3n	0	1	0	1	0	0	0	2	3
3n	0	1	0	1	0	0	0	2	3
3n	0	1	0	1	0	0	0	2	3
3n	0	1	0	1	0	0	0	2	3
3n	0	1	0	1	0	0	0	2	3
3n	0	1	0	1	0	0	0	2	3
ppu	1	0	0	1	0	0	0	4	4
cd	0	0	0	1	0	1	0	6	4
mb	1	1	0	1	0	0	1	5	5
mb	1	1	0	1	0	0	1	4	4
mb	0	1	0	1	0	0	1	3	4
mb	0	1	0	1	0	0	1	4	5
mb	0	1	0	1	0	0	1	5	5
mb	0	1	0	1	0	0	0	3	4
mb	1	1	0	1	0	0	1	5	5
mb	1	1	0	1	0	0	0	5	5
gf	0	0	0	1	0	0	0	4	4
gf	0	0	0	3	1	0	0	3	4
mb	0	1	0	1	0	0	0	5	5
or	1	1	0	2	0	1	0	6	5
or	0	1	0	1	0	1	0	7	5
cd	0	0	0	1	0	0	0	3	3
vo	0	1	0	1	0	1	0	7	5
vo	0	1	0	1	0	1	0	7	5
vo	0	1	0	1	0	0	0	5	5
co	0	1	0	3	1	0	1	5	6
pr	0	0	0	1	0	1	0	6	4
pr	0	0	0	1	0	1	0	4	3
pr	0	0	0	1	0	1	0	4	2
pr	0	0	0	1	0	1	0	3	2
pr	0	0	0	1	0	1	0	3	2
pr	0	0	0	1	0	1	0	3	2
pr	0	0	0	1	0	1	0	4	3
mb	0	1	0	3	1	0	0	5	5
sbb	0	1	0	1	0	0	0	6	6
sy	0	1	0	1	0	0	0	4	4
sy	0	1	0	1	0	1	0	5	5
sbb	1	1	0	1	0	0	0	6	6
ma	0	1	0	3	1	0	1	6	6
so	1	0	0	1	0	0	0	6	5
mb	0	1	0	2	0	1	0	5	4
sy	1	1	0	2	0	1	0	7	6
sy	0	1	0	1	0	1	0	7	5
mb	0	1	0	1	0	1	0	5	4
sy	0	1	0	1	0	0	0	5	5
sbb	0	1	0	1	0	1	0	4	3
mb	0	1	0	1	0	0	0	5	5
mb	0	1	0	2	0	0	0	5	5
mb	0	1	0	2	0	0	0	5	5
mb	1	1	0	2	0	0	0	5	5
pe	0	1	0	2	0	0	0	6	6
pe	0	1	0	2	0	0	0	4	5
sbb	0	1	0	1	0	0	0	3	3
sbb	0	1	0	1	0	0	0	4	4
3n	0	1	0	1	0	1	0	5	4
3n	0	1	0	1	0	1	0	6	5
3n	0	1	0	1	0	1	0	6	5
sbb	0	1	0	1	0	1	0	7	5
sbb	0	1	0	1	0	0	0	2	3
pe	0	1	0	1	0	0	0	5	5
pe	0	1	0	1	0	0	1	5	5
pe	0	1	0	1	0	0	0	3	4
3n	0	1	0	3	1	0	1	4	5
sbb	0	1	0	1	0	1	0	4	4
sbb	0	1	0	1	0	1	0	7	6
mb	0	1	0	1	0	0	0	4	4
3n	0	1	0	3	1	0	1	6	6
3n	0	1	0	3	1	0	1	4	5
sbb	0	1	0	3	1	0	0	6	6
pic	1	1	0	3	1	0	1	6	6
sbb	0	1	0	1	0	1	0	6	5
sbb	0	1	0	1	0	1	0	6	5
sbb	0	1	0	1	0	0	0	6	6
ve	0	0	0	1	0	1	0	6	4
bf	0	0	0	1	0	1	0	4	3
bf	0	0	0	1	0	1	0	4	3
bf	0	0	0	1	0	1	0	5	3
bf	0	0	0	1	0	1	0	6	4
pic	0	1	0	3	1	0	1	5	6
3c	0	1	0	1	0	1	0	6	5
so	0	0	0	2	0	0	0	5	5
so	0	0	0	2	0	0	0	3	4
so	1	0	0	2	0	1	0	7	6
so	1	0	0	2	0	1	0	7	6
so	0	0	0	2	0	0	0	2	3
pc	0	1	0	1	0	0	0	4	5
pc	0	1	0	1	0	1	0	5	4
pc	1	1	0	3	1	0	1	5	5
pc	0	1	0	3	1	0	0	4	5
pc	1	1	0	3	1	0	1	5	5
pc	1	1	0	3	1	0	1	4	5
pc	1	1	0	3	1	0	1	4	5
pc	1	1	0	3	1	0	1	5	5
pc	1	1	0	3	1	0	1	5	5
cd	0	0	0	3	1	0	0	4	5
cd	0	0	0	1	0	1	0	6	4
pg	0	0	0	3	1	0	0	2	3
3c	0	1	0	1	0	0	0	1	2
amb	0	1	0	3	1	0	1	6	6
ppu	0	0	0	3	1	0	0	4	5
ma	0	1	0	1	0	0	0	4	4
mb	0	1	0	1	0	0	0	2	3
ppu	0	0	0	3	1	0	0	4	5
3c	0	1	0	2	0	0	0	5	5
mb	0	1	0	1	0	0	0	2	3
gf	0	0	0	1	0	1	0	7	6
cg	0	0	0	1	0	0	0	2	3
cg	0	0	0	1	0	0	0	3	4
ma	0	1	0	1	0	0	0	3	4
ma	0	1	0	1	0	1	0	6	5
pc	0	1	0	1	0	1	0	3	2
sc	1	1	0	3	1	0	0	5	5
cg	0	0	0	3	1	0	0	3	4
cg	0	0	0	3	1	0	0	2	3
cd	0	0	0	1	0	0	0	5	5
pr	1	0	0	3	1	0	0	6	6
pr	1	0	0	3	1	1	0	7	5
tir	0	0	0	1	0	1	0	8	6
pr	0	0	0	1	0	1	0	4	3
pr	0	0	0	1	0	1	0	3	2
pr	0	0	0	1	0	1	0	3	2
pr	0	0	0	1	0	1	0	6	4
pr	0	0	0	1	0	1	0	6	4
tir	0	0	0	1	0	1	0	3	2
pi	1	1	0	2	0	1	0	6	5
pi	1	1	0	2	0	1	0	6	5
pi	1	1	0	2	0	1	0	6	5
pic	0	1	0	1	0	1	0	7	5
cs	0	1	0	2	0	0	0	5	5
cs	1	1	0	2	0	0	0	5	5
cs	0	1	0	2	0	1	0	6	5
cs	0	1	0	2	0	1	0	5	4
cs	0	1	0	2	0	0	0	5	5
cs	1	1	0	2	0	1	0	6	5
pi	1	1	0	2	0	1	0	6	5
cs	1	1	0	2	0	1	0	6	5
cs	1	1	0	2	0	1	0	6	5
cs	1	1	0	2	0	1	0	5	5
pi	0	1	0	2	0	0	0	1	2
pi	0	1	0	2	0	1	0	5	5
pic	0	1	0	1	0	0	0	5	5
sa	0	0	0	1	0	1	0	4	4
br	1	0	0	1	0	1	0	7	5
pu	0	1	0	3	1	0	0	3	4
cd	0	0	0	1	0	1	0	5	4
cg	0	0	0	1	0	1	0	5	4
so	0	0	0	1	0	1	0	5	4
df	0	1	0	1	0	0	0	4	5
bt	0	1	0	3	1	0	0	5	5
rc	1	1	0	3	1	0	0	5	5
rc	1	1	0	3	1	0	0	4	5
pu	0	1	0	3	1	0	1	5	6
pp	1	0	0	3	1	0	1	4	4
pg	1	0	0	1	0	0	0	5	5
pg	1	0	0	1	0	0	0	5	5
pg	1	0	0	1	0	1	0	6	5
pg	0	0	0	1	0	1	0	6	5
mb	0	1	0	1	0	1	0	7	5
mb	0	1	0	2	0	0	0	3	4
pc	0	1	0	2	0	1	0	6	4
ma	0	1	0	1	0	0	0	3	4
pc	0	1	0	1	0	1	0	6	4
pc	0	1	0	1	0	0	0	4	4
pc	0	1	0	1	0	1	0	5	5
pc	0	1	0	1	0	0	0	4	4
pc	0	1	0	2	0	1	0	6	4
pc	0	1	0	2	0	1	0	3	2
mb	0	1	0	1	0	0	0	4	4
mb	0	1	0	1	0	0	0	5	5
cg	0	0	0	1	0	0	0	2	3
cg	0	0	0	1	0	1	0	5	4
mb	0	1	0	1	0	0	0	5	6
vo	0	1	0	1	0	1	0	6	5
vo	0	1	0	1	0	1	0	5	4
vo	0	1	0	1	0	1	0	4	4
tir	1	0	0	3	1	0	0	6	6
tir	1	0	0	3	1	0	0	5	6
ma	0	1	0	3	1	0	1	4	5
pic	1	1	0	3	1	0	1	5	5
pic	1	1	0	3	1	0	1	6	6
pc	0	1	0	1	0	0	0	4	4
mb	0	1	0	3	1	0	1	6	6
3n	0	1	0	1	0	0	1	4	5
3n	0	1	0	3	1	0	1	4	5
no	1	0	0	3	1	0	0	5	5
no	0	0	0	3	1	0	0	3	4
no	1	0	0	3	1	0	0	5	5
tir	0	0	0	2	0	0	0	5	6
tir	0	0	0	2	0	1	0	6	5
pr	0	0	0	1	0	1	0	7	5
no	0	0	0	1	0	1	0	8	6
bt	1	1	0	3	1	0	1	5	5
bb	0	1	0	1	0	1	0	5	5
lo	0	0	0	1	0	1	0	7	6
lo	0	0	0	1	0	1	0	6	5
cg	0	0	0	1	0	0	0	2	3
sb	1	1	0	3	1	0	1	5	5
sb	1	1	0	3	1	0	1	6	7
sb	1	1	0	3	1	0	1	6	6
ou	0	0	0	1	0	0	0	5	4
ou	0	0	0	1	0	0	0	4	4
pic	0	1	0	1	0	0	0	3	4
3c	0	1	0	1	0	0	0	3	4
vs	0	0	0	1	0	1	0	6	5
vs	0	0	0	1	0	1	0	6	4
no	0	0	0	1	0	1	0	7	5
vs	0	0	0	1	0	1	0	6	4
no	0	0	0	1	0	1	0	7	5
no	0	0	0	1	0	1	0	7	5
vs	0	0	0	1	0	1	0	6	4
no	1	0	0	1	0	1	0	7	5
vs	1	0	0	1	0	0	0	6	5
vs	1	0	0	1	0	1	0	7	5
pu	1	1	0	2	0	0	0	3	4
pu	0	1	0	2	0	0	0	5	5
es	0	1	0	2	0	0	0	5	5
es	0	1	0	2	0	1	0	7	5
es	0	1	0	1	0	1	0	5	5
es	0	1	0	1	0	1	0	5	4
3n	0	1	0	1	0	0	1	4	5
3n	0	1	0	1	0	0	1	4	5
vs	0	0	0	1	0	0	0	4	5
vs	1	0	0	1	0	0	0	6	5
vs	1	0	0	1	0	1	0	7	5
vs	0	0	0	1	0	1	0	6	4
vs	0	0	0	1	0	0	0	2	3
vs	0	0	0	1	0	1	0	5	5
vs	1	0	0	1	0	1	0	6	5
pg	0	0	0	1	0	1	0	6	5
pg	0	0	0	1	0	1	0	6	4
pg	1	0	0	1	0	1	0	7	5
vs	0	0	0	1	0	0	0	4	5
3c	0	1	0	2	0	1	0	8	6
3c	0	1	0	2	0	1	0	6	5
3c	0	1	0	1	0	1	0	5	3
3c	0	1	0	1	0	1	0	7	6
3c	0	1	0	1	0	1	0	3	2
vs	0	0	0	1	0	0	0	4	4
vs	1	0	0	1	0	0	0	5	5
bt	1	1	0	3	1	0	1	5	5
bt	0	1	0	3	1	0	0	3	4
bt	1	1	0	2	0	0	0	5	5
bt	0	1	0	2	0	0	0	5	5
cp	0	1	0	2	0	1	0	6	5
cp	0	1	0	2	0	1	0	8	6
cp	1	1	0	2	0	1	0	7	5
su	0	0	0	1	0	1	0	7	6
vs	0	0	0	1	0	0	0	4	5
so	0	0	0	3	1	0	1	5	5
ma	0	1	0	1	0	0	0	4	5
ma	0	1	0	1	0	0	0	4	4
ma	0	1	0	1	0	0	0	2	3
ma	0	1	0	1	0	0	0	3	3
ma	0	1	0	1	0	1	0	4	3
tr	0	1	0	1	0	0	1	4	5
co	0	1	0	2	0	1	0	6	5
pu	1	1	0	3	1	0	0	4	5
tir	0	0	0	1	0	0	0	3	4
bb	0	1	0	2	0	0	0	5	5
bb	0	1	0	2	0	1	0	6	4
bb	0	1	0	2	0	1	0	8	6
bb	1	1	0	2	0	1	0	7	5
bb	1	1	0	2	0	1	0	7	6
bb	0	1	0	2	0	0	0	5	5
bb	0	1	0	2	0	0	0	5	5
bb	1	1	0	2	0	0	0	5	5
bb	1	1	0	2	0	1	0	6	5
bb	1	1	0	2	0	0	0	5	5
bb	1	1	0	2	0	0	0	5	5
bb	1	1	0	2	0	1	0	6	5
bb	1	1	0	2	0	1	0	7	5
bb	0	1	0	3	1	0	1	4	5
sy	0	1	0	1	0	0	0	5	6
gf	0	0	0	1	0	1	0	6	5
gf	1	0	0	1	0	1	0	7	5
cn	1	1	0	2	0	0	0	5	6
cn	1	1	0	2	0	0	0	5	5
pc	1	1	0	3	1	0	1	5	6
pc	1	1	0	3	1	0	1	5	6
pc	1	1	0	3	1	0	1	5	6
pc	1	1	0	3	1	0	1	4	5
pc	1	1	0	3	1	0	1	4	5
pc	1	1	0	3	1	0	1	5	5
pc	1	1	0	3	1	0	1	4	5
pc	1	1	0	3	1	0	1	4	5
pc	1	1	0	3	1	0	1	5	5
pc	1	1	0	3	1	0	1	4	5
pc	1	1	0	3	1	0	1	3	4
pc	0	1	0	3	1	0	1	4	5
pe	1	1	0	3	1	0	1	5	6
ndt	1	1	0	3	1	0	1	5	5
or	0	1	0	1	0	0	0	6	6
cs	1	1	0	2	0	1	0	6	5
es	1	1	0	2	0	1	0	6	5
es	0	1	0	2	0	1	0	6	5
es	1	1	0	2	0	1	0	7	5
es	0	1	0	2	0	1	0	6	5
es	0	1	0	2	0	1	0	3	3
cs	0	1	0	2	0	0	0	4	4
cs	0	1	0	2	0	0	0	4	5
es	0	1	0	2	0	0	0	4	5
es	0	1	0	2	0	0	0	2	3
es	0	1	0	2	0	0	0	3	4
es	1	1	0	2	0	0	0	5	5
cs	0	1	0	2	0	0	0	4	4
bf	1	0	0	3	1	0	1	4	5
rp	1	1	0	1	0	0	0	5	5
pu	1	1	0	2	0	0	0	4	5
pu	0	1	0	2	0	0	0	4	5
3n	0	1	0	2	0	0	0	5	5
3n	0	1	0	2	0	1	0	6	5
3n	0	1	0	2	0	1	0	4	3
ve	0	0	0	3	1	1	0	6	6
bt	1	1	0	1	0	1	0	6	5
bt	1	1	0	3	1	0	1	5	5
bt	1	1	0	3	1	0	1	5	6
bt	0	1	0	3	1	0	1	5	6
bt	0	1	0	1	0	1	0	7	5
bt	1	1	0	3	1	0	1	5	5
pu	0	1	0	1	0	0	0	3	4
pu	0	1	0	1	0	0	0	2	3
pu	0	1	0	1	0	0	0	2	3
pu	0	1	0	1	0	1	0	5	4
pu	0	1	0	1	0	1	0	6	4
mh	0	0	0	1	0	1	0	6	4
jg	1	0	0	1	0	1	0	7	5
jg	0	0	0	1	0	0	0	5	6
jg	0	0	0	1	0	0	0	4	5
jg	0	0	0	1	0	0	0	5	6
gr	0	1	0	1	0	1	0	6	5
cn	0	1	0	1	0	0	0	2	3
cn	0	1	0	1	0	1	0	6	5
pu	0	1	0	1	0	0	1	5	5
ph	1	0	0	3	1	0	0	5	6
ph	0	0	0	3	1	0	0	4	5
ph	1	0	0	3	1	0	0	4	5
ph	0	0	0	1	0	0	0	4	5
vs	0	0	0	3	1	1	0	5	4
bf	0	0	0	1	0	0	0	5	6
pr	0	0	0	3	1	1	0	5	4
pr	0	0	0	3	1	0	0	5	6
bt	1	1	0	2	0	1	0	6	6
ndt	0	1	0	1	0	0	0	1	2
ndt	0	1	0	1	0	0	0	2	3
ndt	0	1	0	1	0	0	0	2	3
ndt	0	1	0	1	0	1	0	2	2
pg	1	0	0	1	0	1	0	7	5
pg	0	0	0	1	0	1	0	6	5
ou	0	0	0	1	0	1	0	5	4
ou	0	0	0	1	0	1	0	6	5
ou	0	0	0	1	0	1	0	5	4
ou	0	0	0	1	0	1	0	6	4
ou	0	0	0	1	0	0	0	4	4
ou	0	0	0	1	0	1	0	6	4
rp	0	1	0	1	0	1	0	5	5
ou	0	0	0	1	0	1	0	6	4
rp	0	1	0	1	0	0	0	4	5
sa	0	0	0	1	0	1	0	6	6
sa	0	0	0	1	0	1	0	7	6
sa	0	0	0	1	0	1	0	8	6
ma	1	1	0	3	1	0	1	5	5
pt	0	0	0	3	1	0	0	3	4
ma	1	1	0	3	1	0	1	4	5
ma	1	1	0	3	1	0	1	4	5
amb	1	1	0	3	1	0	1	5	6
amb	1	1	0	3	1	0	1	5	6
amb	1	1	0	3	1	0	1	6	6
pt	0	0	0	1	0	1	0	2	2
pt	0	0	0	1	0	1	0	2	2
sb	1	1	0	2	0	1	0	6	5
sb	0	1	0	2	0	1	0	8	6
sb	0	1	0	1	0	1	0	4	4
sb	0	1	0	2	0	1	0	6	5
sb	1	1	0	2	0	1	0	6	5
sb	0	1	0	2	0	1	0	6	5
sb	1	1	0	2	0	1	0	7	6
sb	0	1	0	1	0	1	0	7	6
sb	1	1	0	1	0	1	0	8	7
sb	1	1	0	1	0	0	0	5	5
sb	1	1	0	1	0	0	0	5	5
3n	0	1	0	2	0	1	0	6	6
3n	0	1	0	2	0	0	1	4	5
3n	0	1	0	1	0	0	1	4	5
pin	0	0	0	3	1	0	0	4	5
pin	0	0	0	3	1	1	0	6	5
ppu	0	0	0	1	0	1	0	4	3
su	0	0	0	1	0	1	0	6	5
cp	1	1	0	3	1	0	1	6	7
cp	1	1	0	3	1	0	1	5	6
cp	1	1	0	3	1	1	1	6	6
cp	1	1	0	3	1	1	1	7	7
no	1	0	0	3	1	0	1	5	5
no	1	0	0	3	1	0	1	5	6
no	1	0	0	3	1	0	0	5	6
vs	1	0	0	2	0	0	0	5	5
vs	1	0	0	2	0	0	0	6	5
vs	1	0	0	2	0	1	0	6	5
cn	1	1	0	2	0	1	0	7	5
jg	0	0	0	3	1	1	0	5	4
pc	0	1	1	1	0	1	0	5	4
sc	1	1	0	3	1	0	1	5	5
ou	1	0	0	2	0	1	0	7	5
or	0	1	0	1	0	1	0	6	5
gr	1	1	0	2	0	1	0	7	5
pin	0	0	0	2	0	1	0	6	4
pin	0	0	0	2	0	1	0	6	4
no	1	0	1	2	0	0	0	5	5
tr	0	1	0	1	0	1	0	8	6
tr	0	1	0	1	0	1	0	7	6
bf	1	0	0	2	0	1	0	7	5
bf	1	0	0	2	0	1	0	7	5
tir	0	0	0	1	0	1	0	6	4
tir	0	0	0	2	0	1	0	7	5
bf	1	0	0	2	0	1	0	7	5
bf	1	0	0	2	0	0	0	5	5
sm	1	0	1	2	0	0	0	6	7
sm	1	0	1	2	0	0	0	6	7
tir	1	0	0	2	0	1	0	7	5
pin	1	0	0	2	0	0	0	5	5
tir	1	0	0	2	0	1	0	7	5
tir	1	0	0	2	0	1	0	7	5
pin	1	0	0	2	0	1	0	7	5
tir	1	0	0	2	0	1	0	7	5
bf	1	0	0	2	0	0	0	5	5
pin	0	0	0	2	0	0	0	2	3
br	1	0	0	2	0	0	0	5	5
cg	0	0	0	1	0	1	0	8	6
cg	0	0	0	1	0	1	0	6	4
df	0	1	0	2	0	0	0	4	5
df	0	1	0	2	0	1	0	6	4
gl	1	1	0	2	0	1	0	6	5
gl	0	1	0	2	0	1	0	5	4
pt	1	0	0	2	0	1	0	7	5
pt	0	0	0	2	0	1	0	5	4
pt	1	0	0	2	0	1	0	6	5
pt	0	0	0	2	0	1	0	8	6
es	1	1	0	2	0	1	0	7	5
es	0	1	0	1	0	1	0	6	5
bf	1	0	0	2	0	1	1	7	5
bf	0	0	0	2	0	1	0	6	4
bf	1	0	0	2	0	1	0	7	5
bf	0	0	0	2	0	1	0	6	5
bf	0	0	0	2	0	1	0	6	4
bf	0	0	0	2	0	1	0	6	4
bf	0	0	0	2	0	1	0	6	4
bf	1	0	0	2	0	1	0	7	5
bf	1	0	0	2	0	1	0	7	5
dm	1	0	0	1	0	1	0	7	5
dm	0	0	0	1	0	1	0	6	4
jg	0	0	0	1	0	1	0	6	4
bf	1	0	0	2	0	1	0	6	5
bf	1	0	0	2	0	1	0	6	5
bf	1	0	0	2	0	1	0	6	5
pin	0	0	0	2	0	1	0	6	5
bf	0	0	0	2	0	1	0	5	4
bf	1	0	0	2	0	1	0	6	5
tir	0	0	0	2	0	1	0	7	5
tir	1	0	0	2	0	1	0	6	5
pin	1	0	0	2	0	1	0	7	5
tir	0	0	0	2	0	0	0	2	3
pin	1	0	0	2	0	1	0	7	6
tir	1	0	0	2	0	1	0	7	5
tir	1	0	0	2	0	1	0	7	5
bf	0	0	0	1	0	1	0	6	5
bf	0	0	0	1	0	1	0	6	4
pt	1	0	0	2	0	0	0	5	5
pi	1	1	0	2	0	0	0	5	5
pt	1	0	0	2	0	1	0	6	5
sb	0	1	0	1	0	0	0	6	7
pt	0	0	0	1	0	1	0	7	6
pt	0	0	0	1	0	1	0	6	5
pin	1	0	0	2	0	0	0	5	5
pin	1	0	0	2	0	1	0	6	6
pin	0	0	0	1	0	0	0	4	5
br	0	0	0	1	0	0	0	6	7
br	0	0	0	1	0	1	0	3	3
bf	0	0	0	2	0	1	0	6	4
sy	0	1	1	1	0	1	0	6	5
vs	0	0	0	2	0	1	0	6	4
vs	0	0	0	1	0	0	0	4	4
vs	0	0	0	1	0	0	0	4	4
vs	0	0	0	1	0	0	0	4	4
bf	0	0	0	1	0	1	0	6	4
vs	0	0	0	1	0	0	0	4	4
bf	1	0	0	1	0	1	0	7	5
bf	1	0	0	1	0	1	1	7	5
bf	1	0	0	1	0	1	0	8	6
vs	0	0	0	1	0	1	0	7	5
vs	0	0	0	1	0	1	0	7	5
vs	0	0	0	1	0	1	0	7	5
vs	1	0	0	1	0	1	0	8	6
vs	1	0	0	1	0	1	0	8	6
vs	1	0	0	1	0	1	0	8	6
vs	1	0	0	1	0	1	0	8	6
vs	1	0	0	1	0	1	0	8	6
vs	1	0	0	2	0	1	0	7	6
vs	1	0	0	2	0	1	0	7	6
sbb	0	1	0	3	1	1	1	6	5
or	1	1	0	3	1	0	1	6	6
gf	1	0	0	3	1	0	0	7	7
jg	1	0	0	3	1	0	0	7	7
jg	1	0	0	3	1	0	0	5	5
or	1	1	0	3	1	0	1	6	6
gf	1	0	0	3	1	0	0	4	5
or	1	1	0	3	1	0	1	6	6
gf	1	0	0	3	1	0	0	6	6
cd	0	0	0	1	0	1	0	8	7
cd	0	0	0	1	0	1	0	8	7
cd	0	0	0	1	0	1	0	6	5
cd	0	0	0	1	0	1	0	7	5
cd	0	0	0	1	0	0	0	5	5
cd	0	0	0	1	0	0	0	6	5
cd	0	0	0	1	0	1	0	6	4
ppu	0	0	0	1	0	1	0	5	4
ppu	1	0	0	1	0	1	0	6	5
rp	1	1	0	3	1	0	1	6	6
rp	0	1	0	3	1	0	1	4	5
ppu	0	0	0	1	0	0	0	5	5
ppu	1	0	0	1	0	0	0	5	5
ppu	1	0	0	1	0	0	0	5	5
cd	0	0	0	1	0	1	0	6	4
cd	0	0	0	1	0	1	0	6	4
cd	0	0	0	1	0	1	0	8	6
pc	0	1	0	2	0	1	0	6	5
pc	0	1	0	2	0	1	0	5	5
pc	1	1	0	2	0	1	0	6	5
pc	0	1	0	1	0	1	0	4	4
pc	0	1	0	1	0	1	0	6	4
pc	0	1	0	1	0	1	0	4	3
pc	0	1	0	1	0	1	0	6	4
pc	0	1	0	1	0	1	0	6	5
rc	1	1	0	2	0	1	0	6	5
cd	0	0	0	3	1	0	0	4	5
cd	0	0	0	3	1	1	0	7	5
pe	1	1	0	2	0	1	0	6	5
cn	0	1	0	3	1	0	0	5	5
tr	0	1	0	2	0	0	0	5	5
cd	0	0	0	3	1	0	0	4	5
cn	1	1	0	1	0	1	0	8	6
cn	0	1	0	1	0	1	0	6	5
tr	1	1	0	3	1	0	1	5	6
df	0	1	0	2	0	1	0	6	5
df	0	1	0	2	0	1	0	6	5
df	0	1	0	2	0	1	0	7	5
gr	0	1	0	1	0	1	0	5	4
sc	1	1	0	2	0	0	0	5	5
sc	1	1	0	2	0	0	0	5	5
df	1	1	0	2	0	1	0	8	6
sc	1	1	0	2	0	0	0	5	5
df	0	1	0	2	0	0	0	6	6
cg	0	0	0	1	0	1	0	6	4
sin	0	1	0	3	1	0	0	4	5
sin	0	1	0	3	1	0	0	5	5
sin	0	1	0	3	1	0	1	5	5
sin	0	1	0	3	1	0	0	4	5
sin	0	1	0	3	1	0	0	4	5
sy	0	1	0	1	0	0	0	6	6
cs	1	1	0	2	0	1	0	8	6
pg	1	0	0	1	0	1	0	7	5
pg	0	0	0	1	0	1	0	6	5
pg	1	0	0	1	0	1	0	6	5
so	0	0	0	1	0	1	0	6	5
rc	1	1	0	2	0	1	0	8	6
bt	1	1	0	2	0	1	0	7	5
rc	0	1	0	2	0	1	0	7	6
rc	0	1	0	2	0	1	0	4	3
rc	0	1	0	2	0	0	0	3	4
vs	0	0	0	2	0	1	0	5	4
vs	0	0	0	2	0	1	0	5	4
vs	1	0	0	2	0	1	0	6	5
vs	1	0	0	2	0	1	0	6	5
vs	1	0	0	2	0	1	0	6	5
ph	1	0	0	3	1	0	1	4	5
vs	1	0	0	1	0	1	0	6	5
vs	1	0	0	1	0	1	0	6	5
mb	0	1	0	1	0	1	0	5	4
dm	0	0	0	1	0	1	0	7	5
dm	0	0	0	1	0	1	0	6	4
dm	0	0	0	1	0	0	0	4	5
pg	0	0	0	1	0	1	0	8	6
ou	0	0	0	1	0	1	0	8	6
ou	0	0	0	1	0	1	0	8	6
ou	1	0	0	1	0	1	0	8	6
ou	0	0	0	1	0	1	0	8	6
ou	0	0	0	1	0	1	0	9	7
ou	0	0	0	1	0	1	0	8	6
pt	0	0	0	1	0	1	0	6	5
pt	0	0	0	1	0	1	0	7	5
df	0	1	0	3	1	0	1	4	5
no	0	0	0	3	1	0	1	4	5
no	0	0	0	3	1	0	0	4	5
no	1	0	0	3	1	0	0	5	5
no	1	0	0	3	1	0	0	5	5
sb	0	1	0	1	0	1	0	8	7
tir	0	0	0	1	0	1	0	6	4
or	1	1	0	3	1	0	1	4	5
or	1	1	0	3	1	0	1	4	5
cg	1	0	0	3	1	0	0	5	6
cg	1	0	0	3	1	0	0	4	5
cg	0	0	0	3	1	1	0	3	3
pg	0	0	0	1	0	1	0	7	6
pg	0	0	0	1	0	1	0	7	6
pg	0	0	0	1	0	1	0	6	4
pg	1	0	0	1	0	1	0	7	5
cg	0	0	0	1	0	1	0	5	4
pc	0	1	0	2	0	1	0	7	6
pc	1	1	0	2	0	0	0	5	5
vs	1	0	0	2	0	0	0	5	5
cg	1	0	0	2	0	0	0	5	5
cg	0	0	0	2	0	1	0	5	4
vs	0	0	0	2	0	0	0	4	4
cg	0	0	0	2	0	0	0	5	6
cg	0	0	0	2	0	0	0	3	4
tir	1	0	0	2	0	0	0	5	5
cg	0	0	0	2	0	1	0	5	5
cg	0	0	0	2	0	1	0	6	6
tir	0	0	0	2	0	1	0	5	5
cg	0	0	0	2	0	1	0	5	4
tir	1	0	0	2	0	1	0	6	5
cg	0	0	0	1	0	1	0	6	4
tir	0	0	0	2	0	1	0	6	5
tir	1	0	0	2	0	1	0	7	5
tir	0	0	0	2	0	1	0	5	4
tir	0	0	0	2	0	1	0	7	5
tir	1	0	0	2	0	1	0	7	5
tir	1	0	0	2	0	1	0	7	5
pe	0	1	0	2	0	1	0	6	5
pin	0	0	0	2	0	1	0	6	5
pin	1	0	0	2	0	1	0	6	5
pin	1	0	0	2	0	1	0	7	5
tir	1	0	0	2	0	1	0	7	5
pin	1	0	0	2	0	1	0	7	5
pin	0	0	0	2	0	0	0	5	6
pin	1	0	0	2	0	1	0	6	5
pin	0	0	0	2	0	1	0	5	4
pin	0	0	0	1	0	1	0	6	4
pin	0	0	0	1	0	1	0	5	4
pin	0	0	0	1	0	1	0	6	4
tir	1	0	0	2	0	1	0	6	5
pin	0	0	0	1	0	1	0	7	5
pin	0	0	0	1	0	1	0	6	4
pin	0	0	0	1	0	1	0	6	4
pin	0	0	0	1	0	1	0	4	3
pin	0	0	0	1	0	1	0	5	4
pin	0	0	0	1	0	1	0	6	4
sm	0	0	1	2	0	0	0	4	5
sm	0	0	1	2	0	0	0	4	5
jk	0	0	0	1	0	1	0	6	4
jk	0	0	0	1	0	1	0	6	4
mh	0	0	0	1	0	1	0	5	4
mh	0	0	0	1	0	1	0	6	4
jk	0	0	0	1	0	1	0	6	4
jk	0	0	0	1	0	1	0	6	4
mh	0	0	0	1	0	1	0	6	4
mh	0	0	0	1	0	1	0	6	5
jk	0	0	0	1	0	1	0	6	4
mh	0	0	0	1	0	1	0	6	4
mh	0	0	0	1	0	1	0	6	4
jk	0	0	0	1	0	1	0	6	4
mh	0	0	0	1	0	1	0	6	4
jk	0	0	0	1	0	1	0	6	4
mh	0	0	0	1	0	1	0	6	4
mh	0	0	0	1	0	1	0	6	4
mh	0	0	0	1	0	1	0	6	4
jk	0	0	0	1	0	1	0	6	4
pin	0	0	0	1	0	1	0	4	4
jk	1	0	0	1	0	1	0	7	5
pin	0	0	0	1	0	1	0	6	5
pin	0	0	0	1	0	1	0	6	4
mh	0	0	0	1	0	1	0	5	4
rp	0	1	0	1	0	1	0	5	4
rp	0	1	0	1	0	0	0	4	5
ma	0	1	0	1	0	0	0	4	5
ma	0	1	0	1	0	0	0	4	4
ma	0	1	0	1	0	0	0	4	4
ma	0	1	0	1	0	0	0	4	5
ma	0	1	0	1	0	1	0	8	6
ma	0	1	0	1	0	1	0	6	4
ma	1	1	0	2	0	1	0	7	5
sy	0	1	0	2	0	1	0	6	6
sy	0	1	0	2	0	0	0	5	5
sy	0	1	0	1	0	0	0	5	6
sy	0	1	0	1	0	0	0	5	6
pi	1	1	0	3	1	0	0	5	5
bt	0	1	0	3	1	0	1	5	5
bt	0	1	0	3	1	0	1	5	5
bt	0	1	0	3	1	0	1	5	5
bt	1	1	0	3	1	0	1	5	5
bt	1	1	0	3	1	0	1	5	5
bt	1	1	0	3	1	0	1	5	5
bt	1	1	0	3	1	0	1	5	5
bt	1	1	0	3	1	0	1	5	5
bt	0	1	0	3	1	0	1	5	5
bt	0	1	0	3	1	0	1	5	5
bt	0	1	0	3	1	0	1	5	5
bt	0	1	0	3	1	0	1	5	5
bt	1	1	0	3	1	0	1	5	5
sb	0	1	0	2	0	1	0	9	7
or	0	1	0	1	0	1	0	6	5
or	1	1	0	1	0	1	0	7	5
sdf	0	1	0	3	1	0	1	5	6
sdf	1	1	0	3	1	0	1	5	5
or	1	1	0	2	0	1	0	8	6
or	0	1	0	2	0	1	0	6	4
or	1	1	0	2	0	1	0	7	5
or	0	1	0	2	0	0	0	4	5
or	1	1	0	2	0	1	0	8	6
or	1	1	0	2	0	1	0	8	6
or	1	1	0	2	0	1	0	8	6
amb	0	1	0	2	0	1	0	7	5
amb	1	1	0	2	0	1	0	7	5
amb	1	1	0	2	0	1	0	7	5
es	0	1	0	2	0	0	0	5	5
or	1	1	0	2	0	1	0	7	6
or	0	1	0	2	0	1	0	6	5
or	1	1	0	2	0	1	0	7	6
es	0	1	0	2	0	0	0	5	5
amb	0	1	0	2	0	0	0	4	4
es	1	1	0	2	0	0	0	5	5
amb	1	1	0	2	0	0	0	5	5
or	1	1	0	2	0	1	0	8	6
es	0	1	0	1	0	1	0	6	5
es	0	1	0	1	0	1	0	5	4
or	1	1	0	2	0	1	0	8	6
amb	1	1	0	1	0	1	0	8	6
es	0	1	0	2	0	0	0	5	4
amb	0	1	0	1	0	1	0	8	6
or	1	1	0	2	0	1	0	7	5
amb	0	1	0	1	0	1	0	7	5
amb	0	1	0	1	0	1	0	7	6
es	0	1	0	1	0	1	0	4	4
ma	0	1	0	2	0	1	0	6	4
ma	0	1	0	2	0	1	0	6	4
ve	1	0	0	2	0	1	0	7	5
ve	0	0	0	2	0	1	0	7	5
ve	1	0	0	2	0	1	0	7	5
vs	1	0	0	2	0	0	0	5	5
vs	0	0	0	2	0	1	0	6	5
vs	1	0	0	2	0	1	0	6	5
ve	1	0	0	2	0	1	0	7	5
ve	1	0	0	2	0	1	0	6	5
cg	0	0	0	2	0	1	0	6	4
cg	0	0	0	2	0	1	0	6	4
cg	0	0	0	2	0	1	0	6	4
cg	0	0	0	2	0	1	0	6	4
ve	1	0	0	2	0	1	0	7	5
ve	0	0	0	2	0	1	0	6	4
ve	1	0	0	2	0	1	0	7	5
ve	1	0	0	2	0	1	0	7	5
ve	0	0	0	2	0	1	0	5	4
ve	1	0	0	2	0	1	0	7	5
ve	1	0	0	2	0	1	0	7	5
ve	0	0	0	1	0	1	0	6	4
ve	1	0	0	1	0	1	0	7	5
vs	1	0	0	2	0	1	0	7	5
vs	0	0	0	2	0	1	0	6	5
tir	1	0	0	2	0	1	0	7	5
pin	0	0	0	2	0	1	0	5	4
pin	1	0	0	2	0	1	0	6	5
pin	1	0	0	2	0	0	0	3	4
pin	1	0	0	2	0	0	0	5	6
pin	1	0	0	2	0	1	0	7	5
vs	1	0	0	2	0	1	0	7	6
vs	1	0	0	2	0	1	0	6	5
vs	1	0	0	2	0	1	0	7	5
vs	1	0	0	2	0	0	0	5	5
vs	0	0	0	1	0	0	0	4	4
vs	1	0	0	1	0	1	0	7	5
ku	0	0	0	2	0	1	0	7	5
ku	0	0	0	2	0	1	0	4	4
ku	1	0	0	2	0	1	0	7	5
vs	1	0	0	2	0	1	0	7	5
ku	1	0	0	2	0	1	0	8	6
ku	0	0	0	2	0	1	0	6	4
ku	1	0	0	2	0	1	0	8	6
ku	0	0	0	2	0	1	0	5	4
ku	0	0	0	2	0	1	0	6	4
ku	0	0	0	2	0	1	0	9	7
ku	0	0	0	2	0	1	0	4	3
pin	0	0	0	2	0	1	0	5	4
ku	0	0	0	1	0	1	0	6	4
ku	0	0	0	1	0	1	0	5	3
ku	0	0	0	1	0	0	0	2	3
or	0	1	0	3	1	1	0	6	4
ot	1	0	0	1	0	1	0	6	5
ot	1	0	0	1	0	1	0	7	6
ot	0	0	0	1	0	1	0	5	4
so	0	0	0	1	0	1	0	5	4
so	0	0	0	1	0	1	0	5	4
cg	0	0	0	1	0	1	0	5	5
pin	0	0	0	1	0	1	0	5	4
pin	1	0	0	2	0	1	0	7	5
gl	0	1	0	2	0	1	0	6	5
pt	0	0	0	2	0	1	0	6	4
pt	0	0	0	2	0	1	0	6	4
pt	0	0	0	2	0	1	0	6	4
pt	1	0	0	2	0	1	0	7	5
or	1	1	0	3	1	0	1	5	5
tir	1	0	0	1	0	1	0	7	5
pic	0	1	0	2	0	1	0	4	4
vo	1	1	0	3	1	0	0	5	5
ma	0	1	0	1	0	1	0	7	6
pu	0	1	0	2	0	0	0	2	3
pic	1	1	0	3	1	0	1	5	5
es	0	1	0	1	0	0	0	2	3
es	0	1	0	1	0	0	0	4	5
es	0	1	0	1	0	0	0	4	5
es	0	1	0	2	0	1	0	7	5
es	0	1	0	2	0	1	0	5	4
es	0	1	0	2	0	1	0	7	5
pc	0	1	0	1	0	0	0	3	4
pc	0	1	0	1	0	0	0	4	4
pc	0	1	0	1	0	1	0	6	5
es	1	1	0	2	0	0	0	4	5
bt	1	1	0	3	1	0	0	5	5
df	0	1	0	1	0	1	0	6	4
df	0	1	0	1	0	1	0	7	5
ma	1	1	0	1	0	1	0	7	5
df	0	1	0	1	0	0	0	5	6
df	0	1	0	1	0	0	0	4	5
sm	1	0	1	1	0	1	0	6	5
sdf	0	1	0	2	0	1	0	4	4
sdf	0	1	0	2	0	1	0	7	6
sdf	0	1	0	2	0	1	0	8	6
sdf	0	1	0	2	0	1	0	9	7
sdf	1	1	0	2	0	1	0	8	6
sdf	1	1	0	2	0	1	0	8	6
sdf	1	1	0	2	0	0	0	5	5
no	0	0	0	1	0	0	0	4	5
ve	0	0	0	1	0	1	0	6	5
ve	0	0	0	1	0	1	0	7	5
dm	0	0	0	1	0	1	0	6	4
dm	0	0	0	1	0	1	0	7	5
dm	0	0	0	1	0	1	0	6	4
dm	0	0	0	1	0	1	0	6	4
sbb	1	1	0	3	1	0	1	4	5
tir	1	0	0	3	1	0	0	5	6
vs	0	0	0	1	0	1	0	5	5
vs	0	0	0	1	0	1	0	6	4
sa	0	0	0	1	0	1	0	6	5
vs	0	0	0	1	0	1	0	7	5
sa	0	0	0	1	0	1	0	4	3
vs	0	0	0	1	0	1	0	6	4
vs	0	0	0	1	0	1	0	7	5
sa	1	0	0	1	0	1	0	7	6
vs	1	0	0	1	0	1	0	7	5
sa	1	0	0	1	0	1	0	7	5
vs	0	0	0	1	0	1	0	6	4
vs	0	0	0	1	0	1	0	7	5
vs	1	0	0	1	0	1	0	7	5
vs	0	0	0	1	0	1	0	6	4
vs	0	0	0	1	0	1	0	6	5
vs	0	0	0	1	0	1	0	6	4
vs	0	0	0	1	0	1	0	6	4
pc	0	1	0	1	0	1	0	7	5
pc	0	1	0	1	0	1	0	4	3
pc	0	1	0	1	0	1	0	4	3
mb	1	1	0	3	1	0	1	4	5
pc	1	1	0	3	1	0	1	4	5
pg	0	0	0	1	0	1	0	5	4
ph	0	0	0	1	0	1	0	5	4
cs	0	1	0	1	0	1	0	5	4
cs	0	1	0	1	0	1	0	7	6
cs	0	1	0	1	0	1	0	8	6
cs	0	1	0	1	0	1	0	8	6
cs	1	1	0	3	1	0	1	6	6
or	1	1	0	3	1	0	1	5	5
or	1	1	0	3	1	0	1	5	5
or	1	1	0	3	1	0	1	4	5
pu	0	1	0	3	1	0	0	5	6
gr	0	1	0	1	0	0	0	2	3
gf	0	0	0	3	1	0	0	5	5
gf	0	0	0	3	1	0	0	4	5
gr	0	1	0	2	0	1	0	6	4
ou	0	0	0	1	0	1	0	7	5
mb	0	1	0	2	0	1	0	4	4
mb	1	1	0	2	0	1	0	7	5
mb	1	1	0	2	0	1	0	7	5
mb	1	1	0	2	0	1	0	7	5
mb	1	1	0	2	0	1	0	7	5
vs	0	0	0	1	0	0	0	5	6
sdf	1	1	0	2	0	1	0	7	6
sdf	0	1	0	2	0	1	0	7	5
ma	1	1	0	2	0	1	0	6	5
gr	0	1	0	2	0	1	0	7	5
sdf	1	1	0	2	0	1	0	8	6
vs	1	0	0	1	0	0	0	5	6
sdf	1	1	0	2	0	1	0	8	6
mb	1	1	0	2	0	1	0	7	5
bb	0	1	0	1	0	0	0	5	5
gr	0	1	0	1	0	1	0	5	4
gr	0	1	0	1	0	1	0	7	5
bb	0	1	0	1	0	0	0	5	5
bb	1	1	0	1	0	1	0	7	5
ma	0	1	0	2	0	0	0	4	4
pu	1	1	0	2	0	0	0	4	5
pu	1	1	0	2	0	1	0	6	5
ma	1	1	0	1	0	0	0	5	5
pu	0	1	0	2	0	1	0	7	6
pu	0	1	0	2	0	1	0	7	6
ma	0	1	0	1	0	1	0	7	5
ma	1	1	0	1	0	1	0	9	7
pu	1	1	0	1	0	1	0	8	6
sbb	0	1	0	2	0	0	0	5	5
pic	1	1	0	2	0	0	0	5	5
gr	0	1	0	2	0	1	0	6	4
gr	0	1	0	2	0	1	0	6	5
gr	1	1	0	2	0	1	0	7	5
gr	0	1	0	2	0	1	0	7	6
gf	0	0	0	1	0	0	0	4	5
sdf	1	1	0	1	0	0	1	6	6
bb	1	1	0	2	0	1	0	7	5
bb	0	1	0	2	0	1	0	7	5
bb	0	1	0	2	0	1	0	8	6
pu	0	1	0	1	0	0	0	5	5
sdf	0	1	0	2	0	1	0	8	6
sdf	0	1	0	2	0	1	0	5	4
sdf	0	1	0	2	0	1	0	3	3
sdf	0	1	0	2	0	1	0	7	5
sdf	0	1	0	2	0	1	0	8	6
sdf	0	1	0	2	0	1	0	5	4
pp	1	0	0	1	0	1	0	7	5
jg	1	0	0	3	1	0	0	5	5
3n	0	1	0	3	1	1	0	6	5
df	1	1	0	3	1	0	1	5	5
3n	1	1	0	3	1	0	1	4	5
df	1	1	0	3	1	0	1	5	6
df	1	1	0	3	1	0	1	5	6
df	1	1	0	3	1	0	1	5	5
df	0	1	0	3	1	0	0	3	4
df	0	1	0	3	1	0	0	2	3
vs	1	0	0	1	0	0	0	5	5
vs	0	0	0	1	0	1	0	5	5
pc	0	1	0	1	0	1	0	7	6
df	1	1	0	2	0	1	0	6	6
df	0	1	0	2	0	1	0	3	3
cn	0	1	0	1	0	0	0	5	5
df	0	1	0	1	0	1	0	7	6
cn	1	1	0	2	0	1	0	8	6
df	1	1	0	2	0	1	0	7	5
df	1	1	0	2	0	1	0	7	5
cn	1	1	0	2	0	1	0	7	5
sb	1	1	0	1	0	0	0	5	5
pc	1	1	0	2	0	0	0	5	5
pc	0	1	0	2	0	1	0	5	4
pc	0	1	0	2	0	1	0	6	4
3c	1	1	0	2	0	1	0	6	5
3c	1	1	0	2	0	1	0	6	5
sb	1	1	0	1	0	0	0	5	5
pc	0	1	0	2	0	1	0	5	4
3c	1	1	0	2	0	1	0	7	5
sb	0	1	0	1	0	0	0	5	5
3c	1	1	0	2	0	1	0	7	5
sb	1	1	0	1	0	1	0	6	5
pc	1	1	0	2	0	1	0	7	5
sb	1	1	0	1	0	1	0	7	5
pc	0	1	0	1	0	1	0	5	4
vs	1	0	0	1	0	1	0	7	5
amb	1	1	0	2	0	1	0	8	6
amb	1	1	0	2	0	1	0	8	6
pc	1	1	0	2	0	1	0	7	5
pc	0	1	0	2	0	1	0	5	3
pc	1	1	0	3	1	0	0	5	5
pc	1	1	0	2	0	0	0	5	5
pc	1	1	0	3	1	1	0	7	5
3c	1	1	0	3	1	0	0	4	5
pc	1	1	0	3	1	0	0	5	5
3c	1	1	0	3	1	0	0	5	6
pc	0	1	0	3	1	0	0	4	5
pc	1	1	0	3	1	0	0	5	5
pc	1	1	0	3	1	0	0	5	5
pc	1	1	0	3	1	0	0	5	5
pp	0	0	0	1	0	1	0	8	6
sbb	1	1	0	2	0	1	0	8	6
sbb	1	1	0	2	0	1	0	8	6
vs	0	0	0	1	0	1	0	6	4
vs	0	0	0	1	0	1	0	4	3
vs	0	0	0	1	0	1	0	6	5
vs	0	0	0	1	0	1	0	6	4
cn	0	1	0	1	0	1	0	8	6
cn	0	1	0	1	0	1	0	7	5
cn	0	1	0	1	0	1	0	7	6
cn	0	1	0	1	0	1	0	7	5
3c	1	1	0	3	1	0	1	5	5
jg	0	0	0	1	0	1	0	6	4
jg	0	0	0	1	0	1	0	7	5
or	1	1	0	2	0	1	0	8	6
or	1	1	0	2	0	1	0	8	6
or	1	1	0	2	0	1	0	8	6
or	1	1	0	2	0	1	0	8	6
or	1	1	0	2	0	1	0	8	6
or	1	1	0	2	0	1	0	8	6
sdf	0	1	0	1	0	1	0	7	5
sdf	0	1	0	1	0	0	0	4	5
sdf	0	1	0	1	0	0	0	4	5
sbb	0	1	0	1	0	1	0	8	6
sbb	0	1	0	1	0	1	0	8	6
bb	1	1	0	2	0	1	0	7	5
ma	0	1	0	1	0	1	0	8	6
bb	0	1	0	2	0	1	0	7	4
bb	1	1	0	2	0	1	0	7	5
bb	1	1	0	2	0	1	0	7	5
ma	0	1	0	1	0	1	0	7	5
ma	0	1	0	1	0	1	0	7	6
ma	0	1	0	1	0	1	0	6	4
ma	0	1	0	1	0	1	0	7	5
ma	1	1	0	1	0	1	0	7	5
ma	0	1	0	1	0	1	0	6	4
sbb	1	1	0	1	0	1	0	8	6
ma	0	1	0	1	0	1	0	6	4
sbb	1	1	0	1	0	1	0	8	6
sbb	0	1	0	1	0	1	0	6	4
sbb	0	1	0	1	0	1	0	8	6
sbb	1	1	0	1	0	1	0	8	6
sbb	1	1	0	2	0	1	0	7	5
pu	0	1	0	3	1	0	1	6	6
pu	1	1	0	3	1	0	1	6	6
pc	0	1	0	1	0	1	0	6	4
pc	0	1	0	1	0	1	0	6	4
pc	0	1	0	1	0	1	0	6	4
bb	0	1	0	1	0	1	0	7	5
or	0	1	0	1	0	0	0	3	4
or	1	1	0	1	0	1	0	7	5
pc	0	1	0	1	0	1	0	5	3
pc	0	1	0	1	0	1	0	6	4
es	0	1	0	1	0	0	0	4	5
bb	0	1	0	1	0	1	0	9	7
bb	1	1	0	1	0	1	0	8	6
bb	0	1	0	1	0	1	0	5	5
or	0	1	0	1	0	1	0	4	3
or	1	1	0	1	0	1	0	5	4
or	1	1	0	1	0	1	0	6	5
or	0	1	0	1	0	1	0	5	3
or	1	1	0	2	0	1	0	7	5
or	0	1	0	2	0	1	0	5	4
or	0	1	0	2	0	1	0	6	4
or	1	1	0	2	0	1	0	8	6
ma	0	1	0	1	0	1	0	7	5
ma	0	1	0	1	0	1	0	7	5
ma	0	1	0	1	0	1	0	6	5
ma	0	1	0	1	0	1	0	5	4
mb	1	1	0	1	0	0	0	5	6
ndt	0	1	0	1	0	1	0	6	4
ndt	0	1	0	1	0	1	0	5	3
ndt	0	1	0	2	0	1	0	8	6
ndt	0	1	0	2	0	1	0	7	5
ndt	0	1	0	2	0	1	0	6	4
cs	0	1	0	2	0	1	0	6	4
cs	0	1	0	2	0	1	0	8	6
cs	1	1	0	2	0	1	0	7	5
cs	1	1	0	2	0	1	0	8	6
cp	1	1	0	3	1	1	1	7	6
pi	0	1	0	3	1	0	0	5	5
pi	0	1	0	3	1	0	0	5	5
ar	0	0	0	1	0	1	0	7	5
ar	0	0	0	1	0	1	0	7	5
dm	0	0	0	1	0	1	0	7	5
dm	0	0	0	1	0	1	0	7	5
dm	0	0	0	1	0	1	0	6	4
3c	1	1	0	1	0	0	0	5	5
3c	1	1	0	2	0	1	0	5	4
3c	1	1	0	1	0	1	0	7	5
3c	0	1	0	1	0	1	0	6	5
ma	0	1	0	1	0	1	0	6	4
ma	1	1	0	1	0	1	0	7	5
df	0	1	0	1	0	1	0	6	4
df	0	1	0	1	0	1	0	6	4
ma	0	1	0	1	0	1	0	7	5
df	0	1	0	2	0	0	0	4	4
pc	1	1	0	2	0	0	0	5	5
pc	1	1	0	2	0	1	0	7	5
pc	1	1	0	2	0	1	0	7	5
pc	1	1	0	2	0	1	0	7	5
pc	1	1	0	2	0	1	0	7	5
pc	1	1	0	2	0	1	0	7	5
pc	0	1	0	2	0	1	0	6	4
pc	0	1	0	2	0	1	0	7	5
pc	1	1	0	2	0	1	0	7	5
pc	1	1	0	2	0	1	0	7	5
pc	0	1	0	2	0	1	0	5	3
pc	0	1	0	2	0	1	0	6	4
ma	1	1	0	1	0	1	0	8	6
pu	1	1	0	2	0	0	0	4	4
pc	0	1	0	1	0	1	0	6	4
pc	0	1	0	1	0	1	0	6	5
pc	1	1	0	2	0	1	0	7	5
pc	0	1	0	2	0	1	0	7	5
pc	0	1	0	2	0	1	0	6	4
pc	1	1	0	2	0	1	0	7	5
pc	0	1	0	2	0	1	0	7	5
pc	0	1	0	2	0	1	0	7	5
pc	1	1	0	2	0	1	0	7	5
pc	1	1	0	2	0	1	0	7	5
pc	0	1	0	2	0	1	0	6	4
pc	0	1	0	2	0	1	0	6	4
pc	0	1	0	2	0	0	0	4	5
pc	0	1	0	2	0	1	0	6	4
pu	0	1	0	1	0	1	0	6	5
ndt	1	1	0	2	0	1	0	8	6
pic	0	1	0	1	0	0	0	3	4
pic	0	1	0	1	0	1	0	8	6
pic	0	1	0	1	0	1	0	8	6
pic	0	1	0	1	0	0	0	5	5
pic	0	1	0	1	0	0	0	5	5
pc	0	1	0	1	0	1	0	6	4
pc	0	1	0	1	0	1	0	5	4
pc	0	1	0	1	0	1	0	5	4
pc	0	1	0	1	0	1	0	5	4
rp	1	1	0	1	0	0	0	4	4
pic	1	1	0	1	0	1	0	7	5
pic	1	1	0	3	1	0	1	4	5
tir	1	0	0	3	1	0	0	6	7
vo	1	1	0	3	1	0	0	5	5
vo	1	1	0	3	1	0	0	5	5
vo	1	1	0	3	1	0	0	5	5
vo	1	1	0	3	1	0	0	5	5
vo	1	1	0	1	0	0	0	4	4
gr	0	1	0	3	1	0	1	4	5
so	1	0	0	1	0	1	0	7	5
so	1	0	0	1	0	1	0	7	5
so	0	0	0	1	0	0	0	4	4
ph	0	0	0	1	0	1	0	6	5
ph	0	0	0	1	0	1	0	6	5
ph	0	0	0	1	0	1	0	8	6
ph	0	0	0	1	0	1	0	7	5
ph	0	0	0	1	0	1	0	6	5
ph	0	0	0	1	0	1	0	6	5
ph	0	0	0	1	0	1	0	6	4
ve	0	0	0	1	0	0	0	3	4
ve	0	0	0	1	0	1	0	6	5
ve	1	0	0	3	1	0	0	5	5
bf	1	0	0	3	1	0	1	5	5
bf	0	0	0	1	0	0	0	5	4
bf	0	0	0	1	0	0	0	5	5
bf	0	0	0	1	0	1	0	6	5
bf	0	0	0	1	0	0	0	4	4
bf	0	0	0	1	0	1	0	7	6
bf	0	0	0	2	0	1	0	6	5
bf	1	0	0	2	0	1	0	7	5
bf	0	0	0	2	0	1	0	5	4
bf	1	0	0	2	0	1	0	7	5
bf	1	0	0	2	0	1	0	7	5
bf	1	0	0	2	0	1	0	7	5
bf	1	0	0	2	0	1	0	7	5
bf	1	0	0	2	0	1	0	7	5
bf	0	0	0	2	0	1	0	7	5
bf	1	0	0	2	0	1	0	8	6
bf	1	0	0	2	0	1	0	8	6
bf	1	0	0	2	0	1	0	7	5
bf	1	0	0	2	0	1	0	7	5
bf	1	0	0	2	0	1	0	7	5
bf	1	0	0	2	0	1	0	7	5
bf	0	0	0	1	0	0	0	7	7
df	1	1	0	3	1	0	1	5	6
sin	1	1	0	3	1	0	1	5	6
sin	1	1	0	3	1	0	1	5	6
sin	1	1	0	3	1	0	1	5	6
sin	1	1	0	3	1	0	1	5	6
sin	1	1	0	3	1	0	1	5	6
amb	0	1	0	1	0	0	0	5	6
tr	1	1	0	2	0	1	0	7	5
tr	0	1	0	2	0	1	0	7	5
tr	0	1	0	2	0	1	0	8	7
es	1	1	0	2	0	0	0	5	5
es	1	1	0	2	0	1	0	7	5
es	0	1	0	1	0	1	0	6	5
es	0	1	0	1	0	1	0	5	4
es	0	1	0	1	0	1	0	7	5
es	0	1	0	1	0	1	0	6	5
rc	0	1	0	1	0	0	0	3	4
ma	0	1	0	2	0	1	0	5	5
ma	0	1	0	2	0	0	0	4	4
sb	0	1	0	2	0	1	0	7	5
sb	0	1	0	2	0	1	0	7	5
sb	0	1	0	2	0	1	0	7	5
sb	0	1	0	2	0	1	0	7	5
sb	1	1	0	2	0	1	0	8	6
ma	0	1	0	1	0	1	0	6	4
ma	0	1	0	1	0	1	0	7	5
ma	0	1	0	1	0	1	0	6	5
ma	0	1	0	1	0	1	0	4	3
ma	0	1	0	1	0	1	0	5	4
pic	0	1	0	2	0	0	0	5	6
pic	0	1	0	2	0	1	0	7	6
ma	0	1	0	1	0	1	0	5	4
ma	0	1	0	1	0	1	0	5	4
pc	1	1	0	3	1	0	1	5	6
bb	0	1	0	1	0	1	0	7	5
tir	1	0	0	3	1	0	0	5	5
ma	0	1	0	2	0	1	0	7	5
ma	1	1	0	2	0	1	0	7	5
ma	0	1	0	2	0	1	0	6	4
ma	0	1	0	1	0	0	0	4	4
ma	0	1	0	1	0	1	0	5	4
ma	0	1	0	1	0	1	0	6	4
ma	0	1	0	1	0	1	0	6	4
ma	0	1	0	1	0	0	0	3	4
ma	0	1	0	1	0	1	0	7	5
ma	0	1	0	1	0	1	0	7	5
ou	0	0	0	1	0	0	0	5	5
ou	1	0	0	2	0	1	0	7	5
ou	0	0	0	1	0	1	0	6	4
ou	1	0	0	2	0	1	0	7	5
ou	1	0	0	2	0	1	0	7	5
ou	0	0	0	2	0	1	0	7	5
ou	1	0	0	1	0	1	0	7	5
so	0	0	0	1	0	1	0	6	5
ma	1	1	0	3	1	1	0	6	5
bt	0	1	0	2	0	1	0	5	4
bt	1	1	0	2	0	1	0	5	4
bt	1	1	0	2	0	1	0	5	4
cs	0	1	0	1	0	0	0	4	4
cs	0	1	0	1	0	0	0	4	5
cg	0	0	0	1	0	1	0	6	4
pi	0	1	0	1	0	0	0	4	4
