# Supplementary material for: Teeth Baring as a Model to Understand Complex Facial Signals in a Tolerant Macaque Species
Source: Am J Primatol. 2024 Nov 17;87(1):e23697. doi: 10.1002/ajp.23697 (PMC11650955; doi:10.1002/ajp.23697)
Supplement: Supplementary file 5 — Supporting information. [file AJP-87-e23697-s001.csv]

n	id1	id2	LD	EXP	CONTEXT
2	3n	3n	2	0	aff
3	3n	3n	2	0	aff
4	3n	3n	2	0	aff
5	3n	3n	2	0	aff
6	3n	3n	2	0	aff
7	3n	3n	2	0	aff
8	cd	3n	3	0	aff
9	mb	3n	1	0	aff
10	mb	3n	2	0	aff
11	mb	3n	3	0	aff
12	mb	3n	1	0	aff
13	gf	3n	3	0	aff
14	mb	3n	3	0	aff
15	cd	3n	4	0	aff
16	vo	3n	3	0	aff
17	vo	3n	3	0	aff
18	vo	3n	3	0	aff
19	pr	3n	3	0	aff
20	pr	3n	2	0	aff
21	pr	3n	2	0	aff
22	pr	3n	2	0	aff
23	pr	3n	2	0	aff
24	pr	3n	2	0	aff
25	pr	3n	2	0	aff
26	sbb	3n	4	0	aff
27	sy	3n	3	0	aff
28	sy	3n	2	0	aff
29	sy	3n	3	0	aff
30	mb	3n	2	0	aff
31	sy	3n	3	0	aff
32	sbb	3n	2	0	aff
33	mb	3n	3	0	aff
34	sbb	3n	3	0	aff
35	sbb	3n	2	0	aff
36	3n	3n	3	0	aff
37	3n	3n	2	0	aff
38	3n	3n	2	0	aff
39	sbb	3n	4	0	aff
40	sbb	3n	2	0	aff
41	pe	3n	3	0	aff
42	pe	3n	3	0	aff
43	pe	3n	2	0	aff
44	sbb	3n	2	0	aff
45	sbb	3n	4	0	aff
46	mb	3n	3	0	aff
47	sbb	3n	3	0	aff
48	sbb	3n	3	0	aff
49	sbb	3n	4	0	aff
50	ve	3n	3	0	aff
51	3c	3n	4	0	aff
52	cd	3n	3	0	aff
53	3c	3n	2	0	aff
54	mb	3n	2	0	aff
55	mb	3n	3	0	aff
56	gf	3n	4	0	aff
57	cg	3n	2	0	aff
58	cg	3n	3	0	aff
59	cd	3n	4	0	aff
60	tir	3n	4	0	aff
61	pr	3n	2	0	aff
62	pr	3n	2	0	aff
63	pr	3n	2	0	aff
64	pr	3n	3	0	aff
65	pr	3n	3	0	aff
66	tir	3n	2	0	aff
67	pic	3n	3	0	aff
68	pic	3n	3	0	aff
69	sa	3n	2	0	aff
70	cd	3n	3	0	aff
71	cg	3n	2	0	aff
72	so	3n	3	0	aff
73	df	3n	2	0	aff
74	pg	3n	3	0	aff
75	mb	3n	3	0	aff
76	mb	3n	3	0	aff
77	mb	3n	4	0	aff
78	cg	3n	2	0	aff
79	cg	3n	3	0	aff
80	mb	3n	3	0	aff
81	vo	3n	3	0	aff
82	vo	3n	3	0	aff
83	vo	3n	2	0	aff
84	3n	3n	2	0	aff
85	pr	3n	3	0	aff
86	no	3n	4	0	aff
87	bb	3n	3	0	aff
88	lo	3n	5	0	aff
89	lo	3n	4	0	aff
90	cg	3n	2	0	aff
91	ou	3n	3	0	aff
92	ou	3n	3	0	aff
93	pic	3n	2	0	aff
94	3c	3n	2	0	aff
95	no	3n	3	0	aff
96	no	3n	3	0	aff
97	no	3n	3	0	aff
98	es	3n	2	0	aff
99	es	3n	2	0	aff
100	3n	3n	2	0	aff
101	3n	3n	2	0	aff
102	pg	3n	3	0	aff
103	pg	3n	3	0	aff
104	3c	3n	3	0	aff
105	3c	3n	3	0	aff
106	3c	3n	2	0	aff
107	su	3n	5	0	aff
108	tr	3n	2	0	aff
109	tir	3n	1	0	aff
110	sy	3n	3	0	aff
111	gf	3n	3	0	aff
112	pu	3n	2	0	aff
113	pu	3n	2	0	aff
114	pu	3n	2	0	aff
115	pu	3n	3	0	aff
116	pu	3n	3	0	aff
117	mh	3n	3	0	aff
118	jg	3n	3	0	aff
119	jg	3n	2	0	aff
120	jg	3n	3	0	aff
121	gr	3n	3	0	aff
122	cn	3n	2	0	aff
123	cn	3n	3	0	aff
124	pu	3n	3	0	aff
125	ph	3n	2	0	aff
126	ndt	3n	2	0	aff
127	ndt	3n	2	0	aff
128	ndt	3n	2	0	aff
129	ndt	3n	2	0	aff
130	pg	3n	3	0	aff
131	ou	3n	3	0	aff
132	ou	3n	3	0	aff
133	ou	3n	3	0	aff
134	ou	3n	3	0	aff
135	ou	3n	3	0	aff
136	ou	3n	3	0	aff
137	rp	3n	3	0	aff
138	ou	3n	3	0	aff
139	rp	3n	2	0	aff
140	sa	3n	4	0	aff
141	sa	3n	4	0	aff
142	sa	3n	3	0	aff
143	pt	3n	2	0	aff
144	pt	3n	2	0	aff
145	sb	3n	2	0	aff
146	sb	3n	4	0	aff
147	3n	3n	2	0	aff
148	ppu	3n	2	0	aff
149	su	3n	4	0	aff
150	tr	3n	4	0	aff
151	tr	3n	3	0	aff
152	tir	3n	3	0	aff
153	cg	3n	4	0	aff
154	cg	3n	3	0	aff
155	es	3n	3	0	aff
156	jg	3n	3	0	aff
157	sb	3n	4	0	aff
158	pt	3n	3	0	aff
159	pt	3n	3	0	aff
160	br	3n	4	0	aff
161	br	3n	2	0	aff
162	sy	3n	3	0	aff
163	cd	3n	5	0	aff
164	cd	3n	5	0	aff
165	cd	3n	3	0	aff
166	cd	3n	4	0	aff
167	cd	3n	3	0	aff
168	cd	3n	4	0	aff
169	cd	3n	3	0	aff
170	ppu	3n	3	0	aff
171	ppu	3n	3	0	aff
172	cd	3n	3	0	aff
173	cd	3n	3	0	aff
174	cd	3n	4	0	aff
175	cn	3n	2	0	aff
176	gr	3n	3	0	aff
177	cg	3n	3	0	aff
178	sy	3n	4	0	aff
179	pg	3n	3	0	aff
180	so	3n	3	0	aff
181	mb	3n	2	0	aff
182	pg	3n	4	0	aff
183	ou	3n	4	0	aff
184	ou	3n	4	0	aff
185	ou	3n	4	0	aff
186	ou	3n	5	0	aff
187	ou	3n	5	0	aff
188	pt	3n	3	0	aff
189	pt	3n	3	0	aff
190	sb	3n	5	0	aff
191	tir	3n	3	0	aff
192	pg	3n	3	0	aff
193	pg	3n	3	0	aff
194	pg	3n	3	0	aff
195	cg	3n	3	0	aff
196	cg	3n	3	0	aff
197	jk	3n	3	0	aff
198	jk	3n	3	0	aff
199	mh	3n	3	0	aff
200	mh	3n	3	0	aff
201	jk	3n	3	0	aff
202	jk	3n	3	0	aff
203	mh	3n	3	0	aff
204	mh	3n	3	0	aff
205	jk	3n	3	0	aff
206	mh	3n	3	0	aff
207	mh	3n	3	0	aff
208	jk	3n	3	0	aff
209	mh	3n	3	0	aff
210	jk	3n	3	0	aff
211	mh	3n	3	0	aff
212	mh	3n	3	0	aff
213	mh	3n	3	0	aff
214	jk	3n	3	0	aff
215	mh	3n	3	0	aff
216	rp	3n	3	0	aff
217	rp	3n	2	0	aff
218	sy	3n	3	0	aff
219	sy	3n	3	0	aff
220	es	3n	3	0	aff
221	es	3n	3	0	aff
222	amb	3n	4	0	aff
223	amb	3n	3	0	aff
224	amb	3n	3	0	aff
225	es	3n	2	0	aff
226	ve	3n	3	0	aff
227	ku	3n	3	0	aff
228	ku	3n	3	0	aff
229	ku	3n	2	0	aff
230	so	3n	3	0	aff
231	so	3n	3	0	aff
232	cg	3n	3	0	aff
233	es	3n	2	0	aff
234	es	3n	2	0	aff
235	es	3n	2	0	aff
236	df	3n	3	0	aff
237	df	3n	4	0	aff
238	df	3n	3	0	aff
239	df	3n	4	0	aff
240	no	3n	2	0	aff
241	ve	3n	4	0	aff
242	ve	3n	4	0	aff
243	sa	3n	4	0	aff
244	sa	3n	2	0	aff
245	pg	3n	2	0	aff
246	ph	3n	2	0	aff
247	cs	3n	3	0	aff
248	cs	3n	4	0	aff
249	cs	3n	4	0	aff
250	cs	3n	4	0	aff
251	gr	3n	2	0	aff
252	ou	3n	3	0	aff
253	bb	3n	3	0	aff
254	gr	3n	2	0	aff
255	gr	3n	4	0	aff
256	bb	3n	3	0	aff
257	gf	3n	3	0	aff
258	pu	3n	3	0	aff
259	cn	3n	3	0	aff
260	df	3n	4	0	aff
261	sb	3n	3	0	aff
262	cn	3n	4	0	aff
263	cn	3n	3	0	aff
264	cn	3n	3	0	aff
265	cn	3n	3	0	aff
266	jg	3n	2	0	aff
267	jg	3n	3	0	aff
268	sdf	3n	3	0	aff
269	sdf	3n	4	0	aff
270	sdf	3n	4	0	aff
271	sbb	3n	4	0	aff
272	sbb	3n	4	0	aff
273	sbb	3n	3	0	aff
274	sbb	3n	4	0	aff
275	bb	3n	4	0	aff
276	es	3n	4	0	aff
277	bb	3n	5	0	aff
278	bb	3n	2	0	aff
279	ndt	3n	3	0	aff
280	ndt	3n	3	0	aff
281	ar	3n	4	0	aff
282	ar	3n	4	0	aff
283	3c	3n	3	0	aff
284	df	3n	3	0	aff
285	df	3n	3	0	aff
286	pu	3n	3	0	aff
287	pic	3n	2	0	aff
288	pic	3n	4	0	aff
289	pic	3n	4	0	aff
290	pic	3n	3	0	aff
291	pic	3n	3	0	aff
292	so	3n	3	0	aff
293	ph	3n	3	0	aff
294	ph	3n	3	0	aff
295	ph	3n	4	0	aff
296	ph	3n	3	0	aff
297	ph	3n	3	0	aff
298	ph	3n	3	0	aff
299	ph	3n	3	0	aff
300	ve	3n	2	0	aff
301	ve	3n	3	0	aff
302	amb	3n	3	0	aff
303	es	3n	4	0	aff
304	es	3n	2	0	aff
305	es	3n	3	0	aff
306	es	3n	2	0	aff
307	bb	3n	3	0	aff
308	ou	3n	3	0	aff
309	ou	3n	3	0	aff
310	so	3n	3	0	aff
311	cs	3n	3	0	aff
312	cs	3n	3	0	aff
313	cg	3n	3	0	aff
314	bf	3n	2	0	aff
315	bf	3n	2	0	aff
316	bf	3n	3	0	aff
317	bf	3n	3	0	aff
318	bf	3n	3	0	aff
319	bf	3n	3	0	aff
320	bf	3n	3	0	aff
321	bf	3n	3	0	aff
322	bf	3n	3	0	aff
323	bf	3n	3	0	aff
324	bf	3n	4	0	aff
325	or	3n	3	0	aff
326	or	3n	4	0	aff
327	or	3n	2	0	aff
328	or	3n	3	0	aff
329	or	3n	3	0	aff
330	pin	3n	2	0	aff
331	pin	3n	3	0	aff
332	pin	3n	2	0	aff
333	pin	3n	3	0	aff
334	pin	3n	4	0	aff
335	pin	3n	3	0	aff
336	pin	3n	2	0	aff
337	pin	3n	2	0	aff
338	pin	3n	3	0	aff
339	pin	3n	2	0	aff
340	pin	3n	3	0	aff
341	pin	3n	4	0	aff
342	ma	3n	3	0	aff
343	ma	3n	1	0	aff
344	ma	3n	2	0	aff
345	ma	3n	3	0	aff
346	ma	3n	3	0	aff
347	ma	3n	3	0	aff
348	ma	3n	3	0	aff
349	ma	3n	3	0	aff
350	ma	3n	4	0	aff
351	ma	3n	3	0	aff
352	ma	3n	3	0	aff
353	ma	3n	3	0	aff
354	ma	3n	2	0	aff
355	ma	3n	3	0	aff
356	ma	3n	3	0	aff
357	ma	3n	2	0	aff
358	ma	3n	3	0	aff
359	ma	3n	3	0	aff
360	ma	3n	3	0	aff
361	ma	3n	2	0	aff
362	ma	3n	3	0	aff
363	ma	3n	3	0	aff
364	ma	3n	3	0	aff
365	ma	3n	3	0	aff
366	ma	3n	2	0	aff
367	pc	3n	4	0	aff
368	pc	3n	4	0	aff
369	pc	3n	3	0	aff
370	pc	3n	3	0	aff
371	pc	3n	3	0	aff
372	pc	3n	3	0	aff
373	pc	3n	3	0	aff
374	pc	3n	3	0	aff
375	pc	3n	3	0	aff
376	pc	3n	3	0	aff
377	pc	3n	3	0	aff
378	pc	3n	3	0	aff
379	pc	3n	3	0	aff
380	vs	3n	3	0	aff
381	vs	3n	3	0	aff
382	vs	3n	3	0	aff
383	vs	3n	3	0	aff
384	vs	3n	3	0	aff
385	vs	3n	3	0	aff
386	vs	3n	3	0	aff
387	vs	3n	3	0	aff
388	vs	3n	3	0	aff
389	vs	3n	3	0	aff
390	vs	3n	3	0	aff
391	vs	3n	3	0	aff
392	vs	3n	3	0	aff
393	vs	3n	3	0	aff
394	vs	3n	4	0	aff
397	3n	3n	0	0	aff
398	3n	3n	0	0	aff
399	3n	3n	0	0	aff
400	3n	3n	0	0	aff
401	3n	3n	0	0	aff
402	cd	3n	2	0	aff
403	mb	3n	1	0	aff
404	mb	3n	2	0	aff
405	mb	3n	3	0	aff
406	mb	3n	1	0	aff
407	gf	3n	2	0	aff
408	mb	3n	2	0	aff
409	cd	3n	3	0	aff
410	vo	3n	3	0	aff
411	vo	3n	3	0	aff
412	vo	3n	3	0	aff
413	pr	3n	2	0	aff
414	pr	3n	2	0	aff
415	pr	3n	2	0	aff
416	pr	3n	1	0	aff
417	pr	3n	1	0	aff
418	pr	3n	1	0	aff
419	pr	3n	2	0	aff
420	sbb	3n	4	0	aff
421	sy	3n	2	0	aff
422	sy	3n	2	0	aff
423	sy	3n	3	0	aff
424	mb	3n	1	0	aff
425	sy	3n	3	0	aff
426	sbb	3n	0	0	aff
427	mb	3n	3	0	aff
428	sbb	3n	1	0	aff
429	sbb	3n	2	0	aff
430	3n	3n	1	0	aff
431	3n	3n	2	0	aff
432	3n	3n	2	0	aff
433	sbb	3n	3	0	aff
434	sbb	3n	0	0	aff
435	pe	3n	3	0	aff
436	pe	3n	3	0	aff
437	pe	3n	2	0	aff
438	sbb	3n	1	0	aff
439	sbb	3n	4	0	aff
440	mb	3n	3	0	aff
441	sbb	3n	3	0	aff
442	sbb	3n	3	0	aff
443	sbb	3n	4	0	aff
444	ve	3n	2	0	aff
445	3c	3n	3	0	aff
446	cd	3n	2	0	aff
447	3c	3n	1	0	aff
448	mb	3n	1	0	aff
449	mb	3n	2	0	aff
450	gf	3n	3	0	aff
451	cg	3n	1	0	aff
452	cg	3n	2	0	aff
453	cd	3n	3	0	aff
454	tir	3n	4	0	aff
455	pr	3n	2	0	aff
456	pr	3n	1	0	aff
457	pr	3n	1	0	aff
458	pr	3n	2	0	aff
459	pr	3n	2	0	aff
460	tir	3n	1	0	aff
461	pic	3n	3	0	aff
462	pic	3n	3	0	aff
463	sa	3n	1	0	aff
464	cd	3n	2	0	aff
465	cg	3n	1	0	aff
466	so	3n	2	0	aff
467	df	3n	2	0	aff
468	pg	3n	3	0	aff
469	mb	3n	3	0	aff
470	mb	3n	2	0	aff
471	mb	3n	3	0	aff
472	cg	3n	0	0	aff
473	cg	3n	2	0	aff
474	mb	3n	3	0	aff
475	vo	3n	3	0	aff
476	vo	3n	2	0	aff
477	vo	3n	1	0	aff
478	3n	3n	2	0	aff
479	pr	3n	3	0	aff
480	no	3n	4	0	aff
481	bb	3n	2	0	aff
482	lo	3n	4	0	aff
483	lo	3n	3	0	aff
484	cg	3n	0	0	aff
485	ou	3n	2	0	aff
486	ou	3n	2	0	aff
487	pic	3n	1	0	aff
488	3c	3n	1	0	aff
489	no	3n	2	0	aff
490	no	3n	2	0	aff
491	no	3n	2	0	aff
492	es	3n	2	0	aff
493	es	3n	1	0	aff
494	3n	3n	2	0	aff
495	3n	3n	2	0	aff
496	pg	3n	2	0	aff
497	pg	3n	2	0	aff
498	3c	3n	1	0	aff
499	3c	3n	2	0	aff
500	3c	3n	1	0	aff
501	su	3n	4	0	aff
502	tr	3n	2	0	aff
503	tir	3n	1	0	aff
504	sy	3n	3	0	aff
505	gf	3n	2	0	aff
506	pu	3n	1	0	aff
507	pu	3n	0	0	aff
508	pu	3n	0	0	aff
509	pu	3n	2	0	aff
510	pu	3n	2	0	aff
511	mh	3n	2	0	aff
512	jg	3n	3	0	aff
513	jg	3n	2	0	aff
514	jg	3n	3	0	aff
515	gr	3n	2	0	aff
516	cn	3n	0	0	aff
517	cn	3n	3	0	aff
518	pu	3n	3	0	aff
519	ph	3n	2	0	aff
520	ndt	3n	1	0	aff
521	ndt	3n	0	0	aff
522	ndt	3n	0	0	aff
523	ndt	3n	1	0	aff
524	pg	3n	2	0	aff
525	ou	3n	2	0	aff
526	ou	3n	2	0	aff
527	ou	3n	2	0	aff
528	ou	3n	2	0	aff
529	ou	3n	2	0	aff
530	ou	3n	2	0	aff
531	rp	3n	2	0	aff
532	ou	3n	2	0	aff
533	rp	3n	2	0	aff
534	sa	3n	3	0	aff
535	sa	3n	4	0	aff
536	sa	3n	3	0	aff
537	pt	3n	1	0	aff
538	pt	3n	1	0	aff
539	sb	3n	1	0	aff
540	sb	3n	4	0	aff
541	3n	3n	2	0	aff
542	ppu	3n	2	0	aff
543	su	3n	3	0	aff
544	tr	3n	4	0	aff
545	tr	3n	3	0	aff
546	tir	3n	2	0	aff
547	cg	3n	4	0	aff
548	cg	3n	2	0	aff
549	es	3n	2	0	aff
550	jg	3n	2	0	aff
551	sb	3n	4	0	aff
552	pt	3n	3	0	aff
553	pt	3n	2	0	aff
554	br	3n	4	0	aff
555	br	3n	0	0	aff
556	sy	3n	3	0	aff
557	cd	3n	5	0	aff
558	cd	3n	5	0	aff
559	cd	3n	2	0	aff
560	cd	3n	3	0	aff
561	cd	3n	3	0	aff
562	cd	3n	3	0	aff
563	cd	3n	2	0	aff
564	ppu	3n	2	0	aff
565	ppu	3n	3	0	aff
566	cd	3n	2	0	aff
567	cd	3n	2	0	aff
568	cd	3n	4	0	aff
569	cn	3n	2	0	aff
570	gr	3n	2	0	aff
571	cg	3n	2	0	aff
572	sy	3n	4	0	aff
573	pg	3n	2	0	aff
574	so	3n	2	0	aff
575	mb	3n	1	0	aff
576	pg	3n	4	0	aff
577	ou	3n	4	0	aff
578	ou	3n	4	0	aff
579	ou	3n	4	0	aff
580	ou	3n	5	0	aff
581	ou	3n	5	0	aff
582	pt	3n	2	0	aff
583	pt	3n	3	0	aff
584	sb	3n	5	0	aff
585	tir	3n	2	0	aff
586	pg	3n	3	0	aff
587	pg	3n	3	0	aff
588	pg	3n	2	0	aff
589	cg	3n	2	0	aff
590	cg	3n	2	0	aff
591	jk	3n	2	0	aff
592	jk	3n	2	0	aff
593	mh	3n	1	0	aff
594	mh	3n	2	0	aff
595	jk	3n	2	0	aff
596	jk	3n	2	0	aff
597	mh	3n	2	0	aff
598	mh	3n	2	0	aff
599	jk	3n	2	0	aff
600	mh	3n	2	0	aff
601	mh	3n	2	0	aff
602	jk	3n	2	0	aff
603	mh	3n	2	0	aff
604	jk	3n	2	0	aff
605	mh	3n	2	0	aff
606	mh	3n	2	0	aff
607	mh	3n	2	0	aff
608	jk	3n	2	0	aff
609	mh	3n	1	0	aff
610	rp	3n	2	0	aff
611	rp	3n	2	0	aff
612	sy	3n	3	0	aff
613	sy	3n	3	0	aff
614	es	3n	3	0	aff
615	es	3n	2	0	aff
616	amb	3n	4	0	aff
617	amb	3n	3	0	aff
618	amb	3n	3	0	aff
619	es	3n	1	0	aff
620	ve	3n	2	0	aff
621	ku	3n	2	0	aff
622	ku	3n	1	0	aff
623	ku	3n	0	0	aff
624	so	3n	2	0	aff
625	so	3n	2	0	aff
626	cg	3n	2	0	aff
627	es	3n	0	0	aff
628	es	3n	2	0	aff
629	es	3n	2	0	aff
630	df	3n	2	0	aff
631	df	3n	3	0	aff
632	df	3n	3	0	aff
633	df	3n	3	0	aff
634	no	3n	2	0	aff
635	ve	3n	3	0	aff
636	ve	3n	3	0	aff
637	sa	3n	3	0	aff
638	sa	3n	0	0	aff
639	pg	3n	1	0	aff
640	ph	3n	2	0	aff
641	cs	3n	1	0	aff
642	cs	3n	4	0	aff
643	cs	3n	4	0	aff
644	cs	3n	4	0	aff
645	gr	3n	0	0	aff
646	ou	3n	3	0	aff
647	bb	3n	3	0	aff
648	gr	3n	1	0	aff
649	gr	3n	3	0	aff
650	bb	3n	3	0	aff
651	gf	3n	2	0	aff
652	pu	3n	3	0	aff
653	cn	3n	3	0	aff
654	df	3n	3	0	aff
655	sb	3n	3	0	aff
656	cn	3n	4	0	aff
657	cn	3n	3	0	aff
658	cn	3n	3	0	aff
659	cn	3n	3	0	aff
660	jg	3n	2	0	aff
661	jg	3n	3	0	aff
662	sdf	3n	3	0	aff
663	sdf	3n	3	0	aff
664	sdf	3n	3	0	aff
665	sbb	3n	4	0	aff
666	sbb	3n	4	0	aff
667	sbb	3n	2	0	aff
668	sbb	3n	3	0	aff
669	bb	3n	3	0	aff
670	es	3n	3	0	aff
671	bb	3n	5	0	aff
672	bb	3n	2	0	aff
673	ndt	3n	2	0	aff
674	ndt	3n	1	0	aff
675	ar	3n	3	0	aff
676	ar	3n	3	0	aff
677	3c	3n	2	0	aff
678	df	3n	2	0	aff
679	df	3n	2	0	aff
680	pu	3n	2	0	aff
681	pic	3n	1	0	aff
682	pic	3n	4	0	aff
683	pic	3n	4	0	aff
684	pic	3n	3	0	aff
685	pic	3n	3	0	aff
686	so	3n	2	0	aff
687	ph	3n	2	0	aff
688	ph	3n	2	0	aff
689	ph	3n	4	0	aff
690	ph	3n	3	0	aff
691	ph	3n	2	0	aff
692	ph	3n	2	0	aff
693	ph	3n	2	0	aff
694	ve	3n	1	0	aff
695	ve	3n	2	0	aff
696	amb	3n	3	0	aff
697	es	3n	3	0	aff
698	es	3n	1	0	aff
699	es	3n	3	0	aff
700	es	3n	2	0	aff
701	bb	3n	3	0	aff
702	ou	3n	3	0	aff
703	ou	3n	2	0	aff
704	so	3n	3	0	aff
705	cs	3n	2	0	aff
706	cs	3n	2	0	aff
707	cg	3n	2	0	aff
708	bf	3n	1	0	aff
709	bf	3n	1	0	aff
710	bf	3n	2	0	aff
711	bf	3n	2	0	aff
712	bf	3n	2	0	aff
713	bf	3n	2	0	aff
714	bf	3n	2	0	aff
715	bf	3n	3	0	aff
716	bf	3n	2	0	aff
717	bf	3n	3	0	aff
718	bf	3n	4	0	aff
719	or	3n	3	0	aff
720	or	3n	4	0	aff
721	or	3n	2	0	aff
722	or	3n	1	0	aff
723	or	3n	1	0	aff
724	pin	3n	2	0	aff
725	pin	3n	2	0	aff
726	pin	3n	1	0	aff
727	pin	3n	2	0	aff
728	pin	3n	3	0	aff
729	pin	3n	2	0	aff
730	pin	3n	0	0	aff
731	pin	3n	1	0	aff
732	pin	3n	2	0	aff
733	pin	3n	1	0	aff
734	pin	3n	2	0	aff
735	pin	3n	3	0	aff
736	ma	3n	1	0	aff
737	ma	3n	1	0	aff
738	ma	3n	0	0	aff
739	ma	3n	2	0	aff
740	ma	3n	2	0	aff
741	ma	3n	2	0	aff
742	ma	3n	2	0	aff
743	ma	3n	2	0	aff
744	ma	3n	4	0	aff
745	ma	3n	2	0	aff
746	ma	3n	3	0	aff
747	ma	3n	3	0	aff
748	ma	3n	2	0	aff
749	ma	3n	3	0	aff
750	ma	3n	2	0	aff
751	ma	3n	2	0	aff
752	ma	3n	1	0	aff
753	ma	3n	3	0	aff
754	ma	3n	3	0	aff
755	ma	3n	1	0	aff
756	ma	3n	2	0	aff
757	ma	3n	2	0	aff
758	ma	3n	2	0	aff
759	ma	3n	3	0	aff
760	ma	3n	2	0	aff
761	pc	3n	3	0	aff
762	pc	3n	3	0	aff
763	pc	3n	3	0	aff
764	pc	3n	2	0	aff
765	pc	3n	1	0	aff
766	pc	3n	1	0	aff
767	pc	3n	2	0	aff
768	pc	3n	2	0	aff
769	pc	3n	1	0	aff
770	pc	3n	2	0	aff
771	pc	3n	1	0	aff
772	pc	3n	2	0	aff
773	pc	3n	2	0	aff
774	vs	3n	2	0	aff
775	vs	3n	3	0	aff
776	vs	3n	3	0	aff
777	vs	3n	2	0	aff
778	vs	3n	2	0	aff
779	vs	3n	2	0	aff
780	vs	3n	2	0	aff
781	vs	3n	2	0	aff
782	vs	3n	2	0	aff
783	vs	3n	2	0	aff
784	vs	3n	2	0	aff
785	vs	3n	2	0	aff
786	vs	3n	2	0	aff
787	vs	3n	2	0	aff
788	vs	3n	3	0	aff
792	3n	3n	0	0	aff
793	3n	3n	0	0	aff
794	3n	3n	0	0	aff
795	3n	3n	0	0	aff
796	cd	3n	2	0	aff
797	mb	3n	1	0	aff
798	mb	3n	2	0	aff
799	mb	3n	3	0	aff
800	mb	3n	1	0	aff
801	gf	3n	2	0	aff
802	mb	3n	2	0	aff
803	cd	3n	3	0	aff
804	vo	3n	3	0	aff
805	vo	3n	3	0	aff
806	vo	3n	3	0	aff
807	pr	3n	2	0	aff
808	pr	3n	2	0	aff
809	pr	3n	2	0	aff
810	pr	3n	1	0	aff
811	pr	3n	1	0	aff
812	pr	3n	1	0	aff
813	pr	3n	2	0	aff
814	sbb	3n	4	0	aff
815	sy	3n	2	0	aff
816	sy	3n	2	0	aff
817	sy	3n	3	0	aff
818	mb	3n	1	0	aff
819	sy	3n	3	0	aff
820	sbb	3n	0	0	aff
821	mb	3n	3	0	aff
822	sbb	3n	1	0	aff
823	sbb	3n	2	0	aff
824	3n	3n	1	0	aff
825	3n	3n	2	0	aff
826	3n	3n	2	0	aff
827	sbb	3n	3	0	aff
828	sbb	3n	0	0	aff
829	pe	3n	3	0	aff
830	pe	3n	3	0	aff
831	pe	3n	2	0	aff
832	sbb	3n	1	0	aff
833	sbb	3n	4	0	aff
834	mb	3n	3	0	aff
835	sbb	3n	3	0	aff
836	sbb	3n	3	0	aff
837	sbb	3n	4	0	aff
838	ve	3n	2	0	aff
839	3c	3n	3	0	aff
840	cd	3n	2	0	aff
841	3c	3n	1	0	aff
842	mb	3n	1	0	aff
843	mb	3n	2	0	aff
844	gf	3n	3	0	aff
845	cg	3n	1	0	aff
846	cg	3n	2	0	aff
847	cd	3n	3	0	aff
848	tir	3n	4	0	aff
849	pr	3n	2	0	aff
850	pr	3n	1	0	aff
851	pr	3n	1	0	aff
852	pr	3n	2	0	aff
853	pr	3n	2	0	aff
854	tir	3n	1	0	aff
855	pic	3n	3	0	aff
856	pic	3n	3	0	aff
857	sa	3n	1	0	aff
858	cd	3n	2	0	aff
859	cg	3n	1	0	aff
860	so	3n	2	0	aff
861	df	3n	2	0	aff
862	pg	3n	3	0	aff
863	mb	3n	3	0	aff
864	mb	3n	2	0	aff
865	mb	3n	3	0	aff
866	cg	3n	0	0	aff
867	cg	3n	2	0	aff
868	mb	3n	3	0	aff
869	vo	3n	3	0	aff
870	vo	3n	2	0	aff
871	vo	3n	1	0	aff
872	3n	3n	2	0	aff
873	pr	3n	3	0	aff
874	no	3n	4	0	aff
875	bb	3n	2	0	aff
876	lo	3n	4	0	aff
877	lo	3n	3	0	aff
878	cg	3n	0	0	aff
879	ou	3n	2	0	aff
880	ou	3n	2	0	aff
881	pic	3n	1	0	aff
882	3c	3n	1	0	aff
883	no	3n	2	0	aff
884	no	3n	2	0	aff
885	no	3n	2	0	aff
886	es	3n	2	0	aff
887	es	3n	1	0	aff
888	3n	3n	2	0	aff
889	3n	3n	2	0	aff
890	pg	3n	2	0	aff
891	pg	3n	2	0	aff
892	3c	3n	1	0	aff
893	3c	3n	2	0	aff
894	3c	3n	1	0	aff
895	su	3n	4	0	aff
896	tr	3n	2	0	aff
897	tir	3n	1	0	aff
898	sy	3n	3	0	aff
899	gf	3n	2	0	aff
900	pu	3n	1	0	aff
901	pu	3n	0	0	aff
902	pu	3n	0	0	aff
903	pu	3n	2	0	aff
904	pu	3n	2	0	aff
905	mh	3n	2	0	aff
906	jg	3n	3	0	aff
907	jg	3n	2	0	aff
908	jg	3n	3	0	aff
909	gr	3n	2	0	aff
910	cn	3n	0	0	aff
911	cn	3n	3	0	aff
912	pu	3n	3	0	aff
913	ph	3n	2	0	aff
914	ndt	3n	1	0	aff
915	ndt	3n	0	0	aff
916	ndt	3n	0	0	aff
917	ndt	3n	1	0	aff
918	pg	3n	2	0	aff
919	ou	3n	2	0	aff
920	ou	3n	2	0	aff
921	ou	3n	2	0	aff
922	ou	3n	2	0	aff
923	ou	3n	2	0	aff
924	ou	3n	2	0	aff
925	rp	3n	2	0	aff
926	ou	3n	2	0	aff
927	rp	3n	2	0	aff
928	sa	3n	3	0	aff
929	sa	3n	4	0	aff
930	sa	3n	3	0	aff
931	pt	3n	1	0	aff
932	pt	3n	1	0	aff
933	sb	3n	1	0	aff
934	sb	3n	4	0	aff
935	3n	3n	2	0	aff
936	ppu	3n	2	0	aff
937	su	3n	3	0	aff
938	tr	3n	4	0	aff
939	tr	3n	3	0	aff
940	tir	3n	2	0	aff
941	cg	3n	4	0	aff
942	cg	3n	2	0	aff
943	es	3n	2	0	aff
944	jg	3n	2	0	aff
945	sb	3n	4	0	aff
946	pt	3n	3	0	aff
947	pt	3n	2	0	aff
948	br	3n	4	0	aff
949	br	3n	0	0	aff
950	sy	3n	3	0	aff
951	cd	3n	5	0	aff
952	cd	3n	5	0	aff
953	cd	3n	2	0	aff
954	cd	3n	3	0	aff
955	cd	3n	3	0	aff
956	cd	3n	3	0	aff
957	cd	3n	2	0	aff
958	ppu	3n	2	0	aff
959	ppu	3n	3	0	aff
960	cd	3n	2	0	aff
961	cd	3n	2	0	aff
962	cd	3n	4	0	aff
963	cn	3n	2	0	aff
964	gr	3n	2	0	aff
965	cg	3n	2	0	aff
966	sy	3n	4	0	aff
967	pg	3n	2	0	aff
968	so	3n	2	0	aff
969	mb	3n	1	0	aff
970	pg	3n	4	0	aff
971	ou	3n	4	0	aff
972	ou	3n	4	0	aff
973	ou	3n	4	0	aff
974	ou	3n	5	0	aff
975	ou	3n	5	0	aff
976	pt	3n	2	0	aff
977	pt	3n	3	0	aff
978	sb	3n	5	0	aff
979	tir	3n	2	0	aff
980	pg	3n	3	0	aff
981	pg	3n	3	0	aff
982	pg	3n	2	0	aff
983	cg	3n	2	0	aff
984	cg	3n	2	0	aff
985	jk	3n	2	0	aff
986	jk	3n	2	0	aff
987	mh	3n	1	0	aff
988	mh	3n	2	0	aff
989	jk	3n	2	0	aff
990	jk	3n	2	0	aff
991	mh	3n	2	0	aff
992	mh	3n	2	0	aff
993	jk	3n	2	0	aff
994	mh	3n	2	0	aff
995	mh	3n	2	0	aff
996	jk	3n	2	0	aff
997	mh	3n	2	0	aff
998	jk	3n	2	0	aff
999	mh	3n	2	0	aff
1000	mh	3n	2	0	aff
1001	mh	3n	2	0	aff
1002	jk	3n	2	0	aff
1003	mh	3n	1	0	aff
1004	rp	3n	2	0	aff
1005	rp	3n	2	0	aff
1006	sy	3n	3	0	aff
1007	sy	3n	3	0	aff
1008	es	3n	3	0	aff
1009	es	3n	2	0	aff
1010	amb	3n	4	0	aff
1011	amb	3n	3	0	aff
1012	amb	3n	3	0	aff
1013	es	3n	1	0	aff
1014	ve	3n	2	0	aff
1015	ku	3n	2	0	aff
1016	ku	3n	1	0	aff
1017	ku	3n	0	0	aff
1018	so	3n	2	0	aff
1019	so	3n	2	0	aff
1020	cg	3n	2	0	aff
1021	es	3n	0	0	aff
1022	es	3n	2	0	aff
1023	es	3n	2	0	aff
1024	df	3n	2	0	aff
1025	df	3n	3	0	aff
1026	df	3n	3	0	aff
1027	df	3n	3	0	aff
1028	no	3n	2	0	aff
1029	ve	3n	3	0	aff
1030	ve	3n	3	0	aff
1031	sa	3n	3	0	aff
1032	sa	3n	0	0	aff
1033	pg	3n	1	0	aff
1034	ph	3n	2	0	aff
1035	cs	3n	1	0	aff
1036	cs	3n	4	0	aff
1037	cs	3n	4	0	aff
1038	cs	3n	4	0	aff
1039	gr	3n	0	0	aff
1040	ou	3n	3	0	aff
1041	bb	3n	3	0	aff
1042	gr	3n	1	0	aff
1043	gr	3n	3	0	aff
1044	bb	3n	3	0	aff
1045	gf	3n	2	0	aff
1046	pu	3n	3	0	aff
1047	cn	3n	3	0	aff
1048	df	3n	3	0	aff
1049	sb	3n	3	0	aff
1050	cn	3n	4	0	aff
1051	cn	3n	3	0	aff
1052	cn	3n	3	0	aff
1053	cn	3n	3	0	aff
1054	jg	3n	2	0	aff
1055	jg	3n	3	0	aff
1056	sdf	3n	3	0	aff
1057	sdf	3n	3	0	aff
1058	sdf	3n	3	0	aff
1059	sbb	3n	4	0	aff
1060	sbb	3n	4	0	aff
1061	sbb	3n	2	0	aff
1062	sbb	3n	3	0	aff
1063	bb	3n	3	0	aff
1064	es	3n	3	0	aff
1065	bb	3n	5	0	aff
1066	bb	3n	2	0	aff
1067	ndt	3n	2	0	aff
1068	ndt	3n	1	0	aff
1069	ar	3n	3	0	aff
1070	ar	3n	3	0	aff
1071	3c	3n	2	0	aff
1072	df	3n	2	0	aff
1073	df	3n	2	0	aff
1074	pu	3n	2	0	aff
1075	pic	3n	1	0	aff
1076	pic	3n	4	0	aff
1077	pic	3n	4	0	aff
1078	pic	3n	3	0	aff
1079	pic	3n	3	0	aff
1080	so	3n	2	0	aff
1081	ph	3n	2	0	aff
1082	ph	3n	2	0	aff
1083	ph	3n	4	0	aff
1084	ph	3n	3	0	aff
1085	ph	3n	2	0	aff
1086	ph	3n	2	0	aff
1087	ph	3n	2	0	aff
1088	ve	3n	1	0	aff
1089	ve	3n	2	0	aff
1090	amb	3n	3	0	aff
1091	es	3n	3	0	aff
1092	es	3n	1	0	aff
1093	es	3n	3	0	aff
1094	es	3n	2	0	aff
1095	bb	3n	3	0	aff
1096	ou	3n	3	0	aff
1097	ou	3n	2	0	aff
1098	so	3n	3	0	aff
1099	cs	3n	2	0	aff
1100	cs	3n	2	0	aff
1101	cg	3n	2	0	aff
1102	bf	3n	1	0	aff
1103	bf	3n	1	0	aff
1104	bf	3n	2	0	aff
1105	bf	3n	2	0	aff
1106	bf	3n	2	0	aff
1107	bf	3n	2	0	aff
1108	bf	3n	2	0	aff
1109	bf	3n	3	0	aff
1110	bf	3n	2	0	aff
1111	bf	3n	3	0	aff
1112	bf	3n	4	0	aff
1113	or	3n	3	0	aff
1114	or	3n	4	0	aff
1115	or	3n	2	0	aff
1116	or	3n	1	0	aff
1117	or	3n	1	0	aff
1118	pin	3n	2	0	aff
1119	pin	3n	2	0	aff
1120	pin	3n	1	0	aff
1121	pin	3n	2	0	aff
1122	pin	3n	3	0	aff
1123	pin	3n	2	0	aff
1124	pin	3n	0	0	aff
1125	pin	3n	1	0	aff
1126	pin	3n	2	0	aff
1127	pin	3n	1	0	aff
1128	pin	3n	2	0	aff
1129	pin	3n	3	0	aff
1130	ma	3n	1	0	aff
1131	ma	3n	1	0	aff
1132	ma	3n	0	0	aff
1133	ma	3n	2	0	aff
1134	ma	3n	2	0	aff
1135	ma	3n	2	0	aff
1136	ma	3n	2	0	aff
1137	ma	3n	2	0	aff
1138	ma	3n	4	0	aff
1139	ma	3n	2	0	aff
1140	ma	3n	3	0	aff
1141	ma	3n	3	0	aff
1142	ma	3n	2	0	aff
1143	ma	3n	3	0	aff
1144	ma	3n	2	0	aff
1145	ma	3n	2	0	aff
1146	ma	3n	1	0	aff
1147	ma	3n	3	0	aff
1148	ma	3n	3	0	aff
1149	ma	3n	1	0	aff
1150	ma	3n	2	0	aff
1151	ma	3n	2	0	aff
1152	ma	3n	2	0	aff
1153	ma	3n	3	0	aff
1154	ma	3n	2	0	aff
1155	pc	3n	3	0	aff
1156	pc	3n	3	0	aff
1157	pc	3n	3	0	aff
1158	pc	3n	2	0	aff
1159	pc	3n	1	0	aff
1160	pc	3n	1	0	aff
1161	pc	3n	2	0	aff
1162	pc	3n	2	0	aff
1163	pc	3n	1	0	aff
1164	pc	3n	2	0	aff
1165	pc	3n	1	0	aff
1166	pc	3n	2	0	aff
1167	pc	3n	2	0	aff
1168	vs	3n	2	0	aff
1169	vs	3n	3	0	aff
1170	vs	3n	3	0	aff
1171	vs	3n	2	0	aff
1172	vs	3n	2	0	aff
1173	vs	3n	2	0	aff
1174	vs	3n	2	0	aff
1175	vs	3n	2	0	aff
1176	vs	3n	2	0	aff
1177	vs	3n	2	0	aff
1178	vs	3n	2	0	aff
1179	vs	3n	2	0	aff
1180	vs	3n	2	0	aff
1181	vs	3n	2	0	aff
1182	vs	3n	3	0	aff
1187	3n	3n	0	0	aff
1188	3n	3n	0	0	aff
1189	3n	3n	0	0	aff
1190	cd	3n	2	0	aff
1191	mb	3n	1	0	aff
1192	mb	3n	2	0	aff
1193	mb	3n	3	0	aff
1194	mb	3n	1	0	aff
1195	gf	3n	2	0	aff
1196	mb	3n	2	0	aff
1197	cd	3n	3	0	aff
1198	vo	3n	3	0	aff
1199	vo	3n	3	0	aff
1200	vo	3n	3	0	aff
1201	pr	3n	2	0	aff
1202	pr	3n	2	0	aff
1203	pr	3n	2	0	aff
1204	pr	3n	1	0	aff
1205	pr	3n	1	0	aff
1206	pr	3n	1	0	aff
1207	pr	3n	2	0	aff
1208	sbb	3n	4	0	aff
1209	sy	3n	2	0	aff
1210	sy	3n	2	0	aff
1211	sy	3n	3	0	aff
1212	mb	3n	1	0	aff
1213	sy	3n	3	0	aff
1214	sbb	3n	0	0	aff
1215	mb	3n	3	0	aff
1216	sbb	3n	1	0	aff
1217	sbb	3n	2	0	aff
1218	3n	3n	1	0	aff
1219	3n	3n	2	0	aff
1220	3n	3n	2	0	aff
1221	sbb	3n	3	0	aff
1222	sbb	3n	0	0	aff
1223	pe	3n	3	0	aff
1224	pe	3n	3	0	aff
1225	pe	3n	2	0	aff
1226	sbb	3n	1	0	aff
1227	sbb	3n	4	0	aff
1228	mb	3n	3	0	aff
1229	sbb	3n	3	0	aff
1230	sbb	3n	3	0	aff
1231	sbb	3n	4	0	aff
1232	ve	3n	2	0	aff
1233	3c	3n	3	0	aff
1234	cd	3n	2	0	aff
1235	3c	3n	1	0	aff
1236	mb	3n	1	0	aff
1237	mb	3n	2	0	aff
1238	gf	3n	3	0	aff
1239	cg	3n	1	0	aff
1240	cg	3n	2	0	aff
1241	cd	3n	3	0	aff
1242	tir	3n	4	0	aff
1243	pr	3n	2	0	aff
1244	pr	3n	1	0	aff
1245	pr	3n	1	0	aff
1246	pr	3n	2	0	aff
1247	pr	3n	2	0	aff
1248	tir	3n	1	0	aff
1249	pic	3n	3	0	aff
1250	pic	3n	3	0	aff
1251	sa	3n	1	0	aff
1252	cd	3n	2	0	aff
1253	cg	3n	1	0	aff
1254	so	3n	2	0	aff
1255	df	3n	2	0	aff
1256	pg	3n	3	0	aff
1257	mb	3n	3	0	aff
1258	mb	3n	2	0	aff
1259	mb	3n	3	0	aff
1260	cg	3n	0	0	aff
1261	cg	3n	2	0	aff
1262	mb	3n	3	0	aff
1263	vo	3n	3	0	aff
1264	vo	3n	2	0	aff
1265	vo	3n	1	0	aff
1266	3n	3n	2	0	aff
1267	pr	3n	3	0	aff
1268	no	3n	4	0	aff
1269	bb	3n	2	0	aff
1270	lo	3n	4	0	aff
1271	lo	3n	3	0	aff
1272	cg	3n	0	0	aff
1273	ou	3n	2	0	aff
1274	ou	3n	2	0	aff
1275	pic	3n	1	0	aff
1276	3c	3n	1	0	aff
1277	no	3n	2	0	aff
1278	no	3n	2	0	aff
1279	no	3n	2	0	aff
1280	es	3n	2	0	aff
1281	es	3n	1	0	aff
1282	3n	3n	2	0	aff
1283	3n	3n	2	0	aff
1284	pg	3n	2	0	aff
1285	pg	3n	2	0	aff
1286	3c	3n	1	0	aff
1287	3c	3n	2	0	aff
1288	3c	3n	1	0	aff
1289	su	3n	4	0	aff
1290	tr	3n	2	0	aff
1291	tir	3n	1	0	aff
1292	sy	3n	3	0	aff
1293	gf	3n	2	0	aff
1294	pu	3n	1	0	aff
1295	pu	3n	0	0	aff
1296	pu	3n	0	0	aff
1297	pu	3n	2	0	aff
1298	pu	3n	2	0	aff
1299	mh	3n	2	0	aff
1300	jg	3n	3	0	aff
1301	jg	3n	2	0	aff
1302	jg	3n	3	0	aff
1303	gr	3n	2	0	aff
1304	cn	3n	0	0	aff
1305	cn	3n	3	0	aff
1306	pu	3n	3	0	aff
1307	ph	3n	2	0	aff
1308	ndt	3n	1	0	aff
1309	ndt	3n	0	0	aff
1310	ndt	3n	0	0	aff
1311	ndt	3n	1	0	aff
1312	pg	3n	2	0	aff
1313	ou	3n	2	0	aff
1314	ou	3n	2	0	aff
1315	ou	3n	2	0	aff
1316	ou	3n	2	0	aff
1317	ou	3n	2	0	aff
1318	ou	3n	2	0	aff
1319	rp	3n	2	0	aff
1320	ou	3n	2	0	aff
1321	rp	3n	2	0	aff
1322	sa	3n	3	0	aff
1323	sa	3n	4	0	aff
1324	sa	3n	3	0	aff
1325	pt	3n	1	0	aff
1326	pt	3n	1	0	aff
1327	sb	3n	1	0	aff
1328	sb	3n	4	0	aff
1329	3n	3n	2	0	aff
1330	ppu	3n	2	0	aff
1331	su	3n	3	0	aff
1332	tr	3n	4	0	aff
1333	tr	3n	3	0	aff
1334	tir	3n	2	0	aff
1335	cg	3n	4	0	aff
1336	cg	3n	2	0	aff
1337	es	3n	2	0	aff
1338	jg	3n	2	0	aff
1339	sb	3n	4	0	aff
1340	pt	3n	3	0	aff
1341	pt	3n	2	0	aff
1342	br	3n	4	0	aff
1343	br	3n	0	0	aff
1344	sy	3n	3	0	aff
1345	cd	3n	5	0	aff
1346	cd	3n	5	0	aff
1347	cd	3n	2	0	aff
1348	cd	3n	3	0	aff
1349	cd	3n	3	0	aff
1350	cd	3n	3	0	aff
1351	cd	3n	2	0	aff
1352	ppu	3n	2	0	aff
1353	ppu	3n	3	0	aff
1354	cd	3n	2	0	aff
1355	cd	3n	2	0	aff
1356	cd	3n	4	0	aff
1357	cn	3n	2	0	aff
1358	gr	3n	2	0	aff
1359	cg	3n	2	0	aff
1360	sy	3n	4	0	aff
1361	pg	3n	2	0	aff
1362	so	3n	2	0	aff
1363	mb	3n	1	0	aff
1364	pg	3n	4	0	aff
1365	ou	3n	4	0	aff
1366	ou	3n	4	0	aff
1367	ou	3n	4	0	aff
1368	ou	3n	5	0	aff
1369	ou	3n	5	0	aff
1370	pt	3n	2	0	aff
1371	pt	3n	3	0	aff
1372	sb	3n	5	0	aff
1373	tir	3n	2	0	aff
1374	pg	3n	3	0	aff
1375	pg	3n	3	0	aff
1376	pg	3n	2	0	aff
1377	cg	3n	2	0	aff
1378	cg	3n	2	0	aff
1379	jk	3n	2	0	aff
1380	jk	3n	2	0	aff
1381	mh	3n	1	0	aff
1382	mh	3n	2	0	aff
1383	jk	3n	2	0	aff
1384	jk	3n	2	0	aff
1385	mh	3n	2	0	aff
1386	mh	3n	2	0	aff
1387	jk	3n	2	0	aff
1388	mh	3n	2	0	aff
1389	mh	3n	2	0	aff
1390	jk	3n	2	0	aff
1391	mh	3n	2	0	aff
1392	jk	3n	2	0	aff
1393	mh	3n	2	0	aff
1394	mh	3n	2	0	aff
1395	mh	3n	2	0	aff
1396	jk	3n	2	0	aff
1397	mh	3n	1	0	aff
1398	rp	3n	2	0	aff
1399	rp	3n	2	0	aff
1400	sy	3n	3	0	aff
1401	sy	3n	3	0	aff
1402	es	3n	3	0	aff
1403	es	3n	2	0	aff
1404	amb	3n	4	0	aff
1405	amb	3n	3	0	aff
1406	amb	3n	3	0	aff
1407	es	3n	1	0	aff
1408	ve	3n	2	0	aff
1409	ku	3n	2	0	aff
1410	ku	3n	1	0	aff
1411	ku	3n	0	0	aff
1412	so	3n	2	0	aff
1413	so	3n	2	0	aff
1414	cg	3n	2	0	aff
1415	es	3n	0	0	aff
1416	es	3n	2	0	aff
1417	es	3n	2	0	aff
1418	df	3n	2	0	aff
1419	df	3n	3	0	aff
1420	df	3n	3	0	aff
1421	df	3n	3	0	aff
1422	no	3n	2	0	aff
1423	ve	3n	3	0	aff
1424	ve	3n	3	0	aff
1425	sa	3n	3	0	aff
1426	sa	3n	0	0	aff
1427	pg	3n	1	0	aff
1428	ph	3n	2	0	aff
1429	cs	3n	1	0	aff
1430	cs	3n	4	0	aff
1431	cs	3n	4	0	aff
1432	cs	3n	4	0	aff
1433	gr	3n	0	0	aff
1434	ou	3n	3	0	aff
1435	bb	3n	3	0	aff
1436	gr	3n	1	0	aff
1437	gr	3n	3	0	aff
1438	bb	3n	3	0	aff
1439	gf	3n	2	0	aff
1440	pu	3n	3	0	aff
1441	cn	3n	3	0	aff
1442	df	3n	3	0	aff
1443	sb	3n	3	0	aff
1444	cn	3n	4	0	aff
1445	cn	3n	3	0	aff
1446	cn	3n	3	0	aff
1447	cn	3n	3	0	aff
1448	jg	3n	2	0	aff
1449	jg	3n	3	0	aff
1450	sdf	3n	3	0	aff
1451	sdf	3n	3	0	aff
1452	sdf	3n	3	0	aff
1453	sbb	3n	4	0	aff
1454	sbb	3n	4	0	aff
1455	sbb	3n	2	0	aff
1456	sbb	3n	3	0	aff
1457	bb	3n	3	0	aff
1458	es	3n	3	0	aff
1459	bb	3n	5	0	aff
1460	bb	3n	2	0	aff
1461	ndt	3n	2	0	aff
1462	ndt	3n	1	0	aff
1463	ar	3n	3	0	aff
1464	ar	3n	3	0	aff
1465	3c	3n	2	0	aff
1466	df	3n	2	0	aff
1467	df	3n	2	0	aff
1468	pu	3n	2	0	aff
1469	pic	3n	1	0	aff
1470	pic	3n	4	0	aff
1471	pic	3n	4	0	aff
1472	pic	3n	3	0	aff
1473	pic	3n	3	0	aff
1474	so	3n	2	0	aff
1475	ph	3n	2	0	aff
1476	ph	3n	2	0	aff
1477	ph	3n	4	0	aff
1478	ph	3n	3	0	aff
1479	ph	3n	2	0	aff
1480	ph	3n	2	0	aff
1481	ph	3n	2	0	aff
1482	ve	3n	1	0	aff
1483	ve	3n	2	0	aff
1484	amb	3n	3	0	aff
1485	es	3n	3	0	aff
1486	es	3n	1	0	aff
1487	es	3n	3	0	aff
1488	es	3n	2	0	aff
1489	bb	3n	3	0	aff
1490	ou	3n	3	0	aff
1491	ou	3n	2	0	aff
1492	so	3n	3	0	aff
1493	cs	3n	2	0	aff
1494	cs	3n	2	0	aff
1495	cg	3n	2	0	aff
1496	bf	3n	1	0	aff
1497	bf	3n	1	0	aff
1498	bf	3n	2	0	aff
1499	bf	3n	2	0	aff
1500	bf	3n	2	0	aff
1501	bf	3n	2	0	aff
1502	bf	3n	2	0	aff
1503	bf	3n	3	0	aff
1504	bf	3n	2	0	aff
1505	bf	3n	3	0	aff
1506	bf	3n	4	0	aff
1507	or	3n	3	0	aff
1508	or	3n	4	0	aff
1509	or	3n	2	0	aff
1510	or	3n	1	0	aff
1511	or	3n	1	0	aff
1512	pin	3n	2	0	aff
1513	pin	3n	2	0	aff
1514	pin	3n	1	0	aff
1515	pin	3n	2	0	aff
1516	pin	3n	3	0	aff
1517	pin	3n	2	0	aff
1518	pin	3n	0	0	aff
1519	pin	3n	1	0	aff
1520	pin	3n	2	0	aff
1521	pin	3n	1	0	aff
1522	pin	3n	2	0	aff
1523	pin	3n	3	0	aff
1524	ma	3n	1	0	aff
1525	ma	3n	1	0	aff
1526	ma	3n	0	0	aff
1527	ma	3n	2	0	aff
1528	ma	3n	2	0	aff
1529	ma	3n	2	0	aff
1530	ma	3n	2	0	aff
1531	ma	3n	2	0	aff
1532	ma	3n	4	0	aff
1533	ma	3n	2	0	aff
1534	ma	3n	3	0	aff
1535	ma	3n	3	0	aff
1536	ma	3n	2	0	aff
1537	ma	3n	3	0	aff
1538	ma	3n	2	0	aff
1539	ma	3n	2	0	aff
1540	ma	3n	1	0	aff
1541	ma	3n	3	0	aff
1542	ma	3n	3	0	aff
1543	ma	3n	1	0	aff
1544	ma	3n	2	0	aff
1545	ma	3n	2	0	aff
1546	ma	3n	2	0	aff
1547	ma	3n	3	0	aff
1548	ma	3n	2	0	aff
1549	pc	3n	3	0	aff
1550	pc	3n	3	0	aff
1551	pc	3n	3	0	aff
1552	pc	3n	2	0	aff
1553	pc	3n	1	0	aff
1554	pc	3n	1	0	aff
1555	pc	3n	2	0	aff
1556	pc	3n	2	0	aff
1557	pc	3n	1	0	aff
1558	pc	3n	2	0	aff
1559	pc	3n	1	0	aff
1560	pc	3n	2	0	aff
1561	pc	3n	2	0	aff
1562	vs	3n	2	0	aff
1563	vs	3n	3	0	aff
1564	vs	3n	3	0	aff
1565	vs	3n	2	0	aff
1566	vs	3n	2	0	aff
1567	vs	3n	2	0	aff
1568	vs	3n	2	0	aff
1569	vs	3n	2	0	aff
1570	vs	3n	2	0	aff
1571	vs	3n	2	0	aff
1572	vs	3n	2	0	aff
1573	vs	3n	2	0	aff
1574	vs	3n	2	0	aff
1575	vs	3n	2	0	aff
1576	vs	3n	3	0	aff
1582	3n	3n	0	0	aff
1583	3n	3n	0	0	aff
1584	cd	3n	2	0	aff
1585	mb	3n	1	0	aff
1586	mb	3n	2	0	aff
1587	mb	3n	3	0	aff
1588	mb	3n	1	0	aff
1589	gf	3n	2	0	aff
1590	mb	3n	2	0	aff
1591	cd	3n	3	0	aff
1592	vo	3n	3	0	aff
1593	vo	3n	3	0	aff
1594	vo	3n	3	0	aff
1595	pr	3n	2	0	aff
1596	pr	3n	2	0	aff
1597	pr	3n	2	0	aff
1598	pr	3n	1	0	aff
1599	pr	3n	1	0	aff
1600	pr	3n	1	0	aff
1601	pr	3n	2	0	aff
1602	sbb	3n	4	0	aff
1603	sy	3n	2	0	aff
1604	sy	3n	2	0	aff
1605	sy	3n	3	0	aff
1606	mb	3n	1	0	aff
1607	sy	3n	3	0	aff
1608	sbb	3n	0	0	aff
1609	mb	3n	3	0	aff
1610	sbb	3n	1	0	aff
1611	sbb	3n	2	0	aff
1612	3n	3n	1	0	aff
1613	3n	3n	2	0	aff
1614	3n	3n	2	0	aff
1615	sbb	3n	3	0	aff
1616	sbb	3n	0	0	aff
1617	pe	3n	3	0	aff
1618	pe	3n	3	0	aff
1619	pe	3n	2	0	aff
1620	sbb	3n	1	0	aff
1621	sbb	3n	4	0	aff
1622	mb	3n	3	0	aff
1623	sbb	3n	3	0	aff
1624	sbb	3n	3	0	aff
1625	sbb	3n	4	0	aff
1626	ve	3n	2	0	aff
1627	3c	3n	3	0	aff
1628	cd	3n	2	0	aff
1629	3c	3n	1	0	aff
1630	mb	3n	1	0	aff
1631	mb	3n	2	0	aff
1632	gf	3n	3	0	aff
1633	cg	3n	1	0	aff
1634	cg	3n	2	0	aff
1635	cd	3n	3	0	aff
1636	tir	3n	4	0	aff
1637	pr	3n	2	0	aff
1638	pr	3n	1	0	aff
1639	pr	3n	1	0	aff
1640	pr	3n	2	0	aff
1641	pr	3n	2	0	aff
1642	tir	3n	1	0	aff
1643	pic	3n	3	0	aff
1644	pic	3n	3	0	aff
1645	sa	3n	1	0	aff
1646	cd	3n	2	0	aff
1647	cg	3n	1	0	aff
1648	so	3n	2	0	aff
1649	df	3n	2	0	aff
1650	pg	3n	3	0	aff
1651	mb	3n	3	0	aff
1652	mb	3n	2	0	aff
1653	mb	3n	3	0	aff
1654	cg	3n	0	0	aff
1655	cg	3n	2	0	aff
1656	mb	3n	3	0	aff
1657	vo	3n	3	0	aff
1658	vo	3n	2	0	aff
1659	vo	3n	1	0	aff
1660	3n	3n	2	0	aff
1661	pr	3n	3	0	aff
1662	no	3n	4	0	aff
1663	bb	3n	2	0	aff
1664	lo	3n	4	0	aff
1665	lo	3n	3	0	aff
1666	cg	3n	0	0	aff
1667	ou	3n	2	0	aff
1668	ou	3n	2	0	aff
1669	pic	3n	1	0	aff
1670	3c	3n	1	0	aff
1671	no	3n	2	0	aff
1672	no	3n	2	0	aff
1673	no	3n	2	0	aff
1674	es	3n	2	0	aff
1675	es	3n	1	0	aff
1676	3n	3n	2	0	aff
1677	3n	3n	2	0	aff
1678	pg	3n	2	0	aff
1679	pg	3n	2	0	aff
1680	3c	3n	1	0	aff
1681	3c	3n	2	0	aff
1682	3c	3n	1	0	aff
1683	su	3n	4	0	aff
1684	tr	3n	2	0	aff
1685	tir	3n	1	0	aff
1686	sy	3n	3	0	aff
1687	gf	3n	2	0	aff
1688	pu	3n	1	0	aff
1689	pu	3n	0	0	aff
1690	pu	3n	0	0	aff
1691	pu	3n	2	0	aff
1692	pu	3n	2	0	aff
1693	mh	3n	2	0	aff
1694	jg	3n	3	0	aff
1695	jg	3n	2	0	aff
1696	jg	3n	3	0	aff
1697	gr	3n	2	0	aff
1698	cn	3n	0	0	aff
1699	cn	3n	3	0	aff
1700	pu	3n	3	0	aff
1701	ph	3n	2	0	aff
1702	ndt	3n	1	0	aff
1703	ndt	3n	0	0	aff
1704	ndt	3n	0	0	aff
1705	ndt	3n	1	0	aff
1706	pg	3n	2	0	aff
1707	ou	3n	2	0	aff
1708	ou	3n	2	0	aff
1709	ou	3n	2	0	aff
1710	ou	3n	2	0	aff
1711	ou	3n	2	0	aff
1712	ou	3n	2	0	aff
1713	rp	3n	2	0	aff
1714	ou	3n	2	0	aff
1715	rp	3n	2	0	aff
1716	sa	3n	3	0	aff
1717	sa	3n	4	0	aff
1718	sa	3n	3	0	aff
1719	pt	3n	1	0	aff
1720	pt	3n	1	0	aff
1721	sb	3n	1	0	aff
1722	sb	3n	4	0	aff
1723	3n	3n	2	0	aff
1724	ppu	3n	2	0	aff
1725	su	3n	3	0	aff
1726	tr	3n	4	0	aff
1727	tr	3n	3	0	aff
1728	tir	3n	2	0	aff
1729	cg	3n	4	0	aff
1730	cg	3n	2	0	aff
1731	es	3n	2	0	aff
1732	jg	3n	2	0	aff
1733	sb	3n	4	0	aff
1734	pt	3n	3	0	aff
1735	pt	3n	2	0	aff
1736	br	3n	4	0	aff
1737	br	3n	0	0	aff
1738	sy	3n	3	0	aff
1739	cd	3n	5	0	aff
1740	cd	3n	5	0	aff
1741	cd	3n	2	0	aff
1742	cd	3n	3	0	aff
1743	cd	3n	3	0	aff
1744	cd	3n	3	0	aff
1745	cd	3n	2	0	aff
1746	ppu	3n	2	0	aff
1747	ppu	3n	3	0	aff
1748	cd	3n	2	0	aff
1749	cd	3n	2	0	aff
1750	cd	3n	4	0	aff
1751	cn	3n	2	0	aff
1752	gr	3n	2	0	aff
1753	cg	3n	2	0	aff
1754	sy	3n	4	0	aff
1755	pg	3n	2	0	aff
1756	so	3n	2	0	aff
1757	mb	3n	1	0	aff
1758	pg	3n	4	0	aff
1759	ou	3n	4	0	aff
1760	ou	3n	4	0	aff
1761	ou	3n	4	0	aff
1762	ou	3n	5	0	aff
1763	ou	3n	5	0	aff
1764	pt	3n	2	0	aff
1765	pt	3n	3	0	aff
1766	sb	3n	5	0	aff
1767	tir	3n	2	0	aff
1768	pg	3n	3	0	aff
1769	pg	3n	3	0	aff
1770	pg	3n	2	0	aff
1771	cg	3n	2	0	aff
1772	cg	3n	2	0	aff
1773	jk	3n	2	0	aff
1774	jk	3n	2	0	aff
1775	mh	3n	1	0	aff
1776	mh	3n	2	0	aff
1777	jk	3n	2	0	aff
1778	jk	3n	2	0	aff
1779	mh	3n	2	0	aff
1780	mh	3n	2	0	aff
1781	jk	3n	2	0	aff
1782	mh	3n	2	0	aff
1783	mh	3n	2	0	aff
1784	jk	3n	2	0	aff
1785	mh	3n	2	0	aff
1786	jk	3n	2	0	aff
1787	mh	3n	2	0	aff
1788	mh	3n	2	0	aff
1789	mh	3n	2	0	aff
1790	jk	3n	2	0	aff
1791	mh	3n	1	0	aff
1792	rp	3n	2	0	aff
1793	rp	3n	2	0	aff
1794	sy	3n	3	0	aff
1795	sy	3n	3	0	aff
1796	es	3n	3	0	aff
1797	es	3n	2	0	aff
1798	amb	3n	4	0	aff
1799	amb	3n	3	0	aff
1800	amb	3n	3	0	aff
1801	es	3n	1	0	aff
1802	ve	3n	2	0	aff
1803	ku	3n	2	0	aff
1804	ku	3n	1	0	aff
1805	ku	3n	0	0	aff
1806	so	3n	2	0	aff
1807	so	3n	2	0	aff
1808	cg	3n	2	0	aff
1809	es	3n	0	0	aff
1810	es	3n	2	0	aff
1811	es	3n	2	0	aff
1812	df	3n	2	0	aff
1813	df	3n	3	0	aff
1814	df	3n	3	0	aff
1815	df	3n	3	0	aff
1816	no	3n	2	0	aff
1817	ve	3n	3	0	aff
1818	ve	3n	3	0	aff
1819	sa	3n	3	0	aff
1820	sa	3n	0	0	aff
1821	pg	3n	1	0	aff
1822	ph	3n	2	0	aff
1823	cs	3n	1	0	aff
1824	cs	3n	4	0	aff
1825	cs	3n	4	0	aff
1826	cs	3n	4	0	aff
1827	gr	3n	0	0	aff
1828	ou	3n	3	0	aff
1829	bb	3n	3	0	aff
1830	gr	3n	1	0	aff
1831	gr	3n	3	0	aff
1832	bb	3n	3	0	aff
1833	gf	3n	2	0	aff
1834	pu	3n	3	0	aff
1835	cn	3n	3	0	aff
1836	df	3n	3	0	aff
1837	sb	3n	3	0	aff
1838	cn	3n	4	0	aff
1839	cn	3n	3	0	aff
1840	cn	3n	3	0	aff
1841	cn	3n	3	0	aff
1842	jg	3n	2	0	aff
1843	jg	3n	3	0	aff
1844	sdf	3n	3	0	aff
1845	sdf	3n	3	0	aff
1846	sdf	3n	3	0	aff
1847	sbb	3n	4	0	aff
1848	sbb	3n	4	0	aff
1849	sbb	3n	2	0	aff
1850	sbb	3n	3	0	aff
1851	bb	3n	3	0	aff
1852	es	3n	3	0	aff
1853	bb	3n	5	0	aff
1854	bb	3n	2	0	aff
1855	ndt	3n	2	0	aff
1856	ndt	3n	1	0	aff
1857	ar	3n	3	0	aff
1858	ar	3n	3	0	aff
1859	3c	3n	2	0	aff
1860	df	3n	2	0	aff
1861	df	3n	2	0	aff
1862	pu	3n	2	0	aff
1863	pic	3n	1	0	aff
1864	pic	3n	4	0	aff
1865	pic	3n	4	0	aff
1866	pic	3n	3	0	aff
1867	pic	3n	3	0	aff
1868	so	3n	2	0	aff
1869	ph	3n	2	0	aff
1870	ph	3n	2	0	aff
1871	ph	3n	4	0	aff
1872	ph	3n	3	0	aff
1873	ph	3n	2	0	aff
1874	ph	3n	2	0	aff
1875	ph	3n	2	0	aff
1876	ve	3n	1	0	aff
1877	ve	3n	2	0	aff
1878	amb	3n	3	0	aff
1879	es	3n	3	0	aff
1880	es	3n	1	0	aff
1881	es	3n	3	0	aff
1882	es	3n	2	0	aff
1883	bb	3n	3	0	aff
1884	ou	3n	3	0	aff
1885	ou	3n	2	0	aff
1886	so	3n	3	0	aff
1887	cs	3n	2	0	aff
1888	cs	3n	2	0	aff
1889	cg	3n	2	0	aff
1890	bf	3n	1	0	aff
1891	bf	3n	1	0	aff
1892	bf	3n	2	0	aff
1893	bf	3n	2	0	aff
1894	bf	3n	2	0	aff
1895	bf	3n	2	0	aff
1896	bf	3n	2	0	aff
1897	bf	3n	3	0	aff
1898	bf	3n	2	0	aff
1899	bf	3n	3	0	aff
1900	bf	3n	4	0	aff
1901	or	3n	3	0	aff
1902	or	3n	4	0	aff
1903	or	3n	2	0	aff
1904	or	3n	1	0	aff
1905	or	3n	1	0	aff
1906	pin	3n	2	0	aff
1907	pin	3n	2	0	aff
1908	pin	3n	1	0	aff
1909	pin	3n	2	0	aff
1910	pin	3n	3	0	aff
1911	pin	3n	2	0	aff
1912	pin	3n	0	0	aff
1913	pin	3n	1	0	aff
1914	pin	3n	2	0	aff
1915	pin	3n	1	0	aff
1916	pin	3n	2	0	aff
1917	pin	3n	3	0	aff
1918	ma	3n	1	0	aff
1919	ma	3n	1	0	aff
1920	ma	3n	0	0	aff
1921	ma	3n	2	0	aff
1922	ma	3n	2	0	aff
1923	ma	3n	2	0	aff
1924	ma	3n	2	0	aff
1925	ma	3n	2	0	aff
1926	ma	3n	4	0	aff
1927	ma	3n	2	0	aff
1928	ma	3n	3	0	aff
1929	ma	3n	3	0	aff
1930	ma	3n	2	0	aff
1931	ma	3n	3	0	aff
1932	ma	3n	2	0	aff
1933	ma	3n	2	0	aff
1934	ma	3n	1	0	aff
1935	ma	3n	3	0	aff
1936	ma	3n	3	0	aff
1937	ma	3n	1	0	aff
1938	ma	3n	2	0	aff
1939	ma	3n	2	0	aff
1940	ma	3n	2	0	aff
1941	ma	3n	3	0	aff
1942	ma	3n	2	0	aff
1943	pc	3n	3	0	aff
1944	pc	3n	3	0	aff
1945	pc	3n	3	0	aff
1946	pc	3n	2	0	aff
1947	pc	3n	1	0	aff
1948	pc	3n	1	0	aff
1949	pc	3n	2	0	aff
1950	pc	3n	2	0	aff
1951	pc	3n	1	0	aff
1952	pc	3n	2	0	aff
1953	pc	3n	1	0	aff
1954	pc	3n	2	0	aff
1955	pc	3n	2	0	aff
1956	vs	3n	2	0	aff
1957	vs	3n	3	0	aff
1958	vs	3n	3	0	aff
1959	vs	3n	2	0	aff
1960	vs	3n	2	0	aff
1961	vs	3n	2	0	aff
1962	vs	3n	2	0	aff
1963	vs	3n	2	0	aff
1964	vs	3n	2	0	aff
1965	vs	3n	2	0	aff
1966	vs	3n	2	0	aff
1967	vs	3n	2	0	aff
1968	vs	3n	2	0	aff
1969	vs	3n	2	0	aff
1970	vs	3n	3	0	aff
1977	3n	3n	0	0	aff
1978	cd	3n	2	0	aff
1979	mb	3n	1	0	aff
1980	mb	3n	2	0	aff
1981	mb	3n	3	0	aff
1982	mb	3n	1	0	aff
1983	gf	3n	2	0	aff
1984	mb	3n	2	0	aff
1985	cd	3n	3	0	aff
1986	vo	3n	3	0	aff
1987	vo	3n	3	0	aff
1988	vo	3n	3	0	aff
1989	pr	3n	2	0	aff
1990	pr	3n	2	0	aff
1991	pr	3n	2	0	aff
1992	pr	3n	1	0	aff
1993	pr	3n	1	0	aff
1994	pr	3n	1	0	aff
1995	pr	3n	2	0	aff
1996	sbb	3n	4	0	aff
1997	sy	3n	2	0	aff
1998	sy	3n	2	0	aff
1999	sy	3n	3	0	aff
2000	mb	3n	1	0	aff
2001	sy	3n	3	0	aff
2002	sbb	3n	0	0	aff
2003	mb	3n	3	0	aff
2004	sbb	3n	1	0	aff
2005	sbb	3n	2	0	aff
2006	3n	3n	1	0	aff
2007	3n	3n	2	0	aff
2008	3n	3n	2	0	aff
2009	sbb	3n	3	0	aff
2010	sbb	3n	0	0	aff
2011	pe	3n	3	0	aff
2012	pe	3n	3	0	aff
2013	pe	3n	2	0	aff
2014	sbb	3n	1	0	aff
2015	sbb	3n	4	0	aff
2016	mb	3n	3	0	aff
2017	sbb	3n	3	0	aff
2018	sbb	3n	3	0	aff
2019	sbb	3n	4	0	aff
2020	ve	3n	2	0	aff
[truncated: 116,501 more rows]
