# Supplementary material for: Teeth Baring as a Model to Understand Complex Facial Signals in a Tolerant Macaque Species
Source: Am J Primatol. 2024 Nov 17;87(1):e23697. doi: 10.1002/ajp.23697 (PMC11650955; doi:10.1002/ajp.23697)
Supplement: Supplementary file 6 — Supporting information. [file AJP-87-e23697-s007.csv]

.AU1.2	.AU41	.AU6	.AU43	.AU9	.AU10	.AU12	.AU16	.AU26	.AU27	.AD19	Contesto	Comportamento	Attore
0	0	0	0	0	0	AU12	0	AU26	0	0	1	0	3n
0	0	0	0	0	AU10	AU12	0	0	0	0	1	0	3n
0	0	0	0	0	AU10	AU12	0	0	0	0	1	0	3n
0	0	0	0	0	AU10	AU12	0	0	0	0	1	0	3n
0	0	0	0	0	AU10	AU12	0	0	0	0	1	0	3n
0	0	0	0	0	AU10	AU12	0	0	0	0	1	0	3n
0	0	0	0	0	AU10	AU12	0	0	0	0	1	0	3n
0	0	0	0	AU9	AU10	0	AU16	0	AU27	0	1	1	ppu
0	0	0	0	AU9	AU10	AU12	AU16	0	0	0	1	0	cd
AU1.2	0	0	0	AU9	AU10	AU12	0	0	AU27	0	1	1	mb
0	0	0	0	AU9	AU10	AU12	0	0	AU27	0	1	1	mb
0	0	0	0	0	AU10	AU12	0	AU26	0	0	1	0	mb
0	0	0	0	AU9	AU10	AU12	0	AU26	0	0	1	0	mb
0	0	0	0	AU9	AU10	AU12	AU16	AU26	0	0	1	0	mb
0	0	0	0	0	AU10	AU12	0	AU26	0	0	1	0	mb
0	0	0	0	AU9	AU10	AU12	AU16	0	AU27	0	1	1	mb
0	0	0	0	AU9	AU10	AU12	AU16	0	AU27	0	1	1	mb
0	0	0	0	AU9	AU10	AU12	AU16	0	0	0	1	0	gf
0	0	0	0	0	AU10	AU12	AU16	0	0	0	3	0	gf
0	0	0	0	AU9	AU10	AU12	AU16	AU26	0	0	1	0	mb
0	0	0	0	AU9	AU10	0	AU16	0	0	0	1	0	cd
0	0	0	0	AU9	AU10	AU12	AU16	AU26	0	0	1	0	vo
0	0	0	0	AU9	AU10	AU12	AU16	AU26	0	0	1	0	vo
0	0	0	0	AU9	AU10	AU12	AU16	AU26	0	0	1	0	vo
0	0	0	0	0	AU10	AU12	AU16	AU26	0	0	3	0	co
0	0	0	0	AU9	AU10	AU12	AU16	0	0	0	1	0	pr
0	0	0	0	AU9	AU10	0	0	0	0	0	1	0	pr
0	0	0	0	AU9	AU10	0	0	0	0	0	1	0	pr
0	0	0	0	0	AU10	0	0	0	0	0	1	0	pr
0	0	0	0	0	AU10	0	0	0	0	0	1	0	pr
0	0	0	0	0	AU10	0	0	0	0	0	1	0	pr
0	0	0	0	AU9	AU10	0	0	0	0	0	1	0	pr
0	0	0	0	AU9	AU10	AU12	AU16	AU26	0	0	3	0	mb
AU1.2	0	0	0	AU9	AU10	AU12	AU16	AU26	0	0	1	0	sbb
0	0	0	0	AU9	AU10	AU12	AU16	0	0	0	1	0	sy
0	0	0	0	0	AU10	AU12	AU16	AU26	0	0	1	0	sy
AU1.2	0	0	0	AU9	AU10	AU12	AU16	0	AU27	0	1	1	sbb
0	0	0	0	AU9	AU10	AU12	AU16	0	AU27	0	1	1	so
0	0	0	0	0	AU10	AU12	AU16	0	0	0	2	0	mb
0	0	0	0	AU9	AU10	AU12	AU16	0	AU27	0	2	1	sy
0	0	0	0	AU9	AU10	AU12	AU16	AU26	0	0	1	0	sy
0	0	0	0	0	AU10	AU12	AU16	0	0	0	1	0	mb
0	0	0	0	AU9	AU10	AU12	AU16	AU26	0	0	1	0	sy
0	0	0	0	0	AU10	AU12	0	0	0	0	1	0	sbb
0	0	0	0	AU9	AU10	AU12	AU16	AU26	0	0	1	0	mb
0	0	0	0	AU9	AU10	AU12	AU16	AU26	0	0	2	0	mb
0	0	0	0	AU9	AU10	AU12	AU16	AU26	0	0	2	0	mb
0	0	0	0	AU9	AU10	AU12	AU16	0	AU27	0	2	1	mb
0	0	0	0	AU9	AU10	AU12	AU16	AU26	0	0	2	0	pe
0	0	0	0	0	AU10	AU12	AU16	AU26	0	0	2	0	pe
0	0	0	0	AU9	AU10	AU12	0	0	0	0	1	0	sbb
0	0	0	0	AU9	AU10	AU12	0	AU26	0	0	1	0	sbb
AU1.2	0	0	0	0	AU10	AU12	0	0	0	0	1	0	3n
0	0	0	0	0	AU10	AU12	AU16	AU26	0	0	1	0	3n
0	0	0	0	0	AU10	AU12	AU16	AU26	0	0	1	0	3n
AU1.2	0	0	0	AU9	AU10	AU12	AU16	0	0	0	1	0	sbb
0	0	0	0	0	AU10	AU12	0	0	0	0	1	0	sbb
0	0	0	0	AU9	AU10	AU12	AU16	AU26	0	0	1	0	pe
0	0	0	0	AU9	AU10	AU12	AU16	AU26	0	0	1	0	pe
0	0	0	0	0	AU10	0	AU16	AU26	0	0	1	0	pe
0	0	0	0	0	AU10	AU12	AU16	AU26	0	0	3	0	3n
0	0	0	0	0	AU10	AU12	AU16	0	0	0	1	0	sbb
AU1.2	0	0	0	AU9	AU10	AU12	AU16	AU26	0	0	1	0	sbb
0	0	0	0	AU9	AU10	0	AU16	AU26	0	0	1	0	mb
AU1.2	0	0	0	AU9	AU10	AU12	AU16	AU26	0	0	3	0	3n
0	0	0	0	0	AU10	AU12	AU16	AU26	0	0	3	0	3n
0	AU41	0	0	AU9	AU10	AU12	AU16	AU26	0	0	3	0	sbb
AU1.2	0	0	0	AU9	AU10	AU12	AU16	0	AU27	0	3	1	pic
0	0	0	0	AU9	AU10	AU12	AU16	AU26	0	0	1	0	sbb
0	0	0	0	AU9	AU10	AU12	AU16	AU26	0	0	1	0	sbb
AU1.2	0	0	0	AU9	AU10	AU12	AU16	AU26	0	0	1	0	sbb
0	0	0	0	AU9	AU10	AU12	AU16	0	0	0	1	0	ve
0	0	0	0	AU9	AU10	AU12	AU16	AU26	0	0	3	0	pic
0	0	0	0	AU9	AU10	AU12	AU16	0	0	AD19	1	0	3c
0	0	0	0	AU9	AU10	AU12	AU16	AU26	0	0	2	0	so
0	0	0	0	0	AU10	AU12	AU16	0	0	0	2	0	so
AU1.2	0	0	0	AU9	AU10	AU12	AU16	0	AU27	0	2	1	so
AU1.2	0	0	0	AU9	AU10	AU12	AU16	0	AU27	0	2	1	so
0	0	0	0	0	AU10	0	AU16	0	0	0	2	0	so
0	0	0	0	0	AU10	AU12	AU16	AU26	0	0	3	0	cd
0	0	0	0	AU9	AU10	AU12	AU16	0	0	0	1	0	cd
0	0	0	0	0	AU10	0	AU16	0	0	0	3	0	pg
0	0	0	0	0	AU10	0	0	0	0	0	1	0	3c
0	AU41	0	0	AU9	AU10	AU12	AU16	AU26	0	0	3	0	amb
0	0	0	0	0	AU10	AU12	AU16	AU26	0	0	3	0	ppu
0	0	0	0	0	AU10	0	AU16	0	0	0	1	0	mb
0	0	0	0	0	AU10	AU12	AU16	AU26	0	0	3	0	ppu
0	0	0	0	AU9	AU10	AU12	AU16	AU26	0	0	2	0	3c
AU1.2	0	0	0	0	AU10	0	0	0	0	0	1	0	mb
AU1.2	0	0	0	0	AU10	AU12	AU16	0	0	AD19	1	0	gf
0	0	0	0	0	AU10	0	AU16	0	0	0	1	0	cg
0	0	0	0	AU9	AU10	0	AU16	0	0	0	1	0	cg
0	0	0	0	AU9	AU10	AU12	AU16	0	AU27	0	3	1	sc
0	0	0	0	0	AU10	AU12	AU16	0	0	0	3	0	cg
0	0	0	0	0	AU10	0	AU16	0	0	0	3	0	cg
0	0	0	0	AU9	AU10	AU12	AU16	0	0	AD19	1	0	cd
AU1.2	0	0	0	AU9	AU10	AU12	AU16	0	AU27	0	3	1	pr
0	0	0	0	AU9	AU10	AU12	AU16	0	AU27	0	3	1	pr
0	0	0	0	AU9	AU10	AU12	AU16	AU26	0	AD19	1	0	tir
0	0	0	0	AU9	AU10	0	0	0	0	0	1	0	pr
0	0	0	0	0	AU10	0	0	0	0	0	1	0	pr
0	0	0	0	0	AU10	0	0	0	0	0	1	0	pr
0	0	0	0	AU9	AU10	AU12	AU16	0	0	0	1	0	pr
0	0	0	0	AU9	AU10	AU12	AU16	0	0	0	1	0	pr
0	0	0	0	0	AU10	0	0	0	0	0	1	0	tir
0	0	0	0	AU9	AU10	AU12	AU16	0	AU27	0	2	1	pi
0	0	0	0	AU9	AU10	AU12	AU16	0	AU27	0	2	1	pi
0	0	0	0	AU9	AU10	AU12	AU16	0	AU27	0	2	1	pi
0	0	0	0	AU9	AU10	AU12	AU16	AU26	0	0	1	0	pic
0	0	0	0	AU9	AU10	AU12	AU16	AU26	0	0	2	0	cs
0	0	0	0	AU9	AU10	AU12	AU16	0	AU27	0	2	1	cs
0	0	0	0	AU9	AU10	AU12	AU16	AU26	0	0	2	0	cs
0	0	0	0	AU9	AU10	AU12	AU16	0	0	0	2	0	cs
0	0	0	0	AU9	AU10	AU12	AU16	AU26	0	0	2	0	cs
0	0	0	0	AU9	AU10	AU12	AU16	0	AU27	0	2	1	cs
0	0	0	0	AU9	AU10	AU12	AU16	0	AU27	0	2	1	pi
0	0	0	0	AU9	AU10	AU12	AU16	0	AU27	0	2	1	cs
0	0	0	0	AU9	AU10	AU12	AU16	0	AU27	0	2	1	cs
0	0	0	0	0	AU10	AU12	AU16	0	AU27	0	2	1	cs
0	0	0	0	0	AU10	0	0	0	0	0	2	0	pi
0	0	0	0	0	AU10	AU12	AU16	AU26	0	0	2	0	pi
0	0	0	0	AU9	AU10	AU12	AU16	AU26	0	0	1	0	pic
0	0	0	0	0	AU10	AU12	AU16	0	0	0	1	0	sa
0	0	0	0	AU9	AU10	AU12	AU16	0	AU27	0	1	1	br
0	0	0	0	0	AU10	AU12	AU16	0	0	0	3	0	pu
0	0	0	0	AU9	AU10	AU12	AU16	0	0	0	1	0	cd
0	0	0	0	0	AU10	AU12	AU16	0	0	0	1	0	cg
0	0	0	0	AU9	AU10	AU12	AU16	0	0	0	1	0	so
0	0	0	0	0	AU10	AU12	AU16	AU26	0	0	1	0	df
0	0	0	0	AU9	AU10	AU12	AU16	AU26	0	0	3	0	bt
0	0	0	0	AU9	AU10	AU12	AU16	0	AU27	0	3	1	rc
0	0	0	0	0	AU10	AU12	AU16	0	AU27	0	3	1	rc
0	0	0	0	AU9	AU10	AU12	AU16	AU26	0	0	3	0	pu
0	0	0	0	AU9	AU10	0	AU16	0	AU27	0	3	1	pp
0	0	0	0	AU9	AU10	AU12	AU16	0	AU27	0	1	1	pg
0	0	0	0	AU9	AU10	AU12	AU16	0	AU27	0	1	1	pg
0	0	0	0	AU9	AU10	AU12	AU16	0	AU27	0	1	1	pg
0	0	0	0	AU9	AU10	AU12	AU16	AU26	0	0	1	0	pg
0	0	0	0	AU9	AU10	AU12	AU16	AU26	0	0	1	0	mb
0	0	0	0	AU9	AU10	AU12	AU16	0	AU27	0	2	1	juv
0	0	0	0	0	AU10	0	AU16	AU26	0	0	2	0	mb
0	0	0	0	AU9	AU10	AU12	AU16	0	0	0	1	0	mb
0	0	0	0	AU9	AU10	AU12	AU16	0	0	AD19	1	0	mb
0	0	0	0	0	AU10	AU12	0	0	0	0	1	0	cg
0	0	0	0	AU9	AU10	AU12	AU16	0	0	0	1	0	cg
0	0	0	0	AU9	AU10	AU12	AU16	AU26	0	0	1	0	mb
0	0	0	0	AU9	AU10	AU12	AU16	AU26	0	0	1	0	vo
0	0	0	0	AU9	AU10	AU12	AU16	0	0	0	1	0	vo
0	0	0	0	0	AU10	AU12	AU16	0	0	0	1	0	vo
0	AU41	0	0	AU9	AU10	AU12	AU16	0	AU27	0	3	1	tir
0	0	0	0	AU9	AU10	AU12	AU16	0	AU27	0	3	1	tir
0	0	0	0	AU9	AU10	AU12	AU16	0	AU27	0	3	1	pic
AU1.2	0	0	0	AU9	AU10	AU12	AU16	0	AU27	0	3	1	pic
0	0	0	0	AU9	AU10	AU12	AU16	AU26	0	0	3	0	mb
0	0	0	0	0	AU10	AU12	AU16	AU26	0	0	1	0	3n
0	0	0	0	0	AU10	AU12	AU16	AU26	0	0	3	0	3n
0	0	0	0	0	AU10	AU12	AU16	0	0	0	1	0	juv
0	0	0	0	0	AU10	AU12	0	0	0	0	1	0	juv
0	0	0	0	AU9	AU10	AU12	AU16	0	AU27	0	3	1	no
0	0	0	0	0	AU10	0	AU16	AU26	0	0	3	0	no
0	0	0	0	AU9	AU10	AU12	AU16	0	AU27	0	3	1	no
0	0	0	0	AU9	AU10	AU12	AU16	AU26	0	0	2	0	tir
0	0	0	0	AU9	AU10	AU12	AU16	AU26	0	0	2	0	tir
0	0	0	0	AU9	AU10	AU12	AU16	AU26	0	0	1	0	pr
AU1.2	0	0	0	AU9	AU10	AU12	AU16	AU26	0	0	1	0	no
0	0	0	0	AU9	AU10	AU12	AU16	0	AU27	0	3	1	bt
0	0	0	0	AU9	AU10	AU12	AU16	0	0	0	1	0	bb
AU1.2	0	0	0	AU9	AU10	AU12	AU16	0	0	AD19	1	0	lo
0	0	0	0	AU9	AU10	AU12	AU16	0	0	AD19	1	0	lo
0	0	0	0	0	AU10	AU12	0	0	0	0	1	0	cg
0	0	0	0	AU9	AU10	AU12	AU16	0	AU27	0	3	1	sb
AU1.2	0	0	0	AU9	AU10	AU12	AU16	0	AU27	0	3	1	sb
0	0	AU6	0	AU9	AU10	AU12	AU16	0	AU27	0	3	1	sb
0	0	0	0	AU9	AU10	AU12	AU16	0	0	0	1	0	ou
0	0	0	0	AU9	AU10	AU12	AU16	0	0	0	1	0	ou
0	0	0	0	0	AU10	AU12	AU16	0	0	0	1	0	pic
0	0	0	0	0	AU10	AU12	AU16	0	0	0	1	0	3c
0	0	0	0	AU9	AU10	AU12	AU16	AU26	0	0	1	0	no
0	0	0	0	AU9	AU10	AU12	AU16	AU26	0	0	1	0	no
0	0	0	0	AU9	AU10	AU12	AU16	AU26	0	0	1	0	no
0	0	0	0	AU9	AU10	AU12	AU16	0	AU27	0	1	1	no
0	0	0	0	0	AU10	AU12	0	AU26	0	0	2	1	pu
0	0	0	0	AU9	AU10	AU12	AU16	AU26	0	0	2	0	pu
0	0	0	0	AU9	AU10	AU12	AU16	AU26	0	0	2	0	es
0	0	0	0	AU9	AU10	AU12	AU16	AU26	0	0	2	0	es
0	0	0	0	0	AU10	AU12	AU16	AU26	0	0	1	0	es
0	0	0	0	0	AU10	AU12	AU16	0	0	0	1	0	es
0	0	0	0	0	AU10	AU12	AU16	AU26	0	0	1	0	3n
0	0	0	0	0	AU10	AU12	AU16	AU26	0	0	1	0	3n
0	0	0	0	AU9	AU10	AU12	AU16	0	0	0	1	0	pg
0	0	0	0	AU9	AU10	AU12	AU16	0	0	0	1	0	pg
0	0	0	0	AU9	AU10	AU12	AU16	AU26	0	0	1	1	pg
0	0	0	0	AU9	AU10	AU12	AU16	AU26	0	0	2	0	3c
AU1.2	0	0	0	AU9	AU10	AU12	0	0	0	0	2	0	3c
0	0	0	0	AU9	AU10	AU12	0	0	0	0	1	0	3c
0	0	0	0	AU9	AU10	AU12	AU16	AU26	0	0	1	0	3c
0	0	0	0	0	AU10	0	0	0	0	0	1	0	3c
0	0	0	0	AU9	AU10	AU12	AU16	0	AU27	0	3	1	bt
0	0	0	0	0	AU10	AU12	AU16	0	0	0	3	0	bt
0	0	0	0	AU9	AU10	AU12	AU16	0	AU27	0	2	1	bt
0	0	0	0	AU9	AU10	AU12	AU16	AU26	0	0	2	0	bt
0	0	0	0	AU9	AU10	AU12	AU16	AU26	0	0	2	0	cp
AU1.2	0	0	0	AU9	AU10	AU12	AU16	AU26	0	0	2	0	cp
0	0	0	0	AU9	AU10	AU12	AU16	0	AU27	0	2	1	cp
AU1.2	0	0	0	AU9	AU10	AU12	AU16	0	0	AD19	1	0	su
0	0	0	0	AU9	AU10	AU12	AU16	AU26	0	0	3	0	so
0	0	0	0	0	AU10	AU12	AU16	AU26	0	0	1	0	tr
0	0	0	0	AU9	AU10	AU12	AU16	0	0	0	2	0	co
0	0	0	0	0	AU10	AU12	AU16	0	AU27	0	3	1	pu
0	0	0	0	0	AU10	AU12	0	AU26	0	0	1	0	tir
0	0	0	0	AU9	AU10	AU12	AU16	AU26	0	0	2	0	bb
0	0	0	0	AU9	AU10	AU12	AU16	0	0	0	2	0	bb
0	0	0	0	AU9	AU10	AU12	AU16	AU26	0	AD19	2	0	bb
0	0	0	0	AU9	AU10	AU12	AU16	0	AU27	0	2	1	bb
0	0	0	AU43	AU9	AU10	AU12	AU16	0	AU27	0	2	1	bb
0	0	0	0	AU9	AU10	AU12	AU16	AU26	0	0	2	0	bb
0	0	0	0	AU9	AU10	AU12	AU16	AU26	0	0	2	0	bb
0	0	0	0	AU9	AU10	AU12	AU16	0	AU27	0	2	1	bb
0	0	0	0	AU9	AU10	AU12	AU16	0	AU27	0	2	1	bb
0	0	0	0	AU9	AU10	AU12	AU16	0	AU27	0	2	1	bb
0	0	0	0	AU9	AU10	AU12	AU16	0	AU27	0	2	1	bb
0	0	0	0	AU9	AU10	AU12	AU16	0	AU27	0	2	1	bb
0	0	0	0	AU9	AU10	AU12	AU16	0	AU27	0	2	1	bb
0	0	0	0	0	AU10	AU12	AU16	AU26	0	0	3	0	bb
0	0	0	0	AU9	AU10	AU12	AU16	AU26	0	0	1	0	sy
0	0	0	0	AU9	AU10	AU12	AU16	0	0	0	1	0	gf
0	0	0	0	AU9	AU10	AU12	AU16	0	AU27	0	1	1	gf
0	0	0	0	AU9	AU10	AU12	AU16	0	AU27	0	2	1	cn
0	0	0	0	AU9	AU10	AU12	AU16	0	AU27	0	2	1	cn
0	0	0	0	AU9	AU10	AU12	AU16	0	AU27	0	3	1	pe
0	0	0	0	AU9	AU10	AU12	AU16	0	AU27	0	3	1	ndt
0	0	0	0	AU9	AU10	AU12	AU16	0	AU27	0	2	1	juv
0	0	0	0	AU9	AU10	AU12	AU16	0	AU27	0	2	1	cs
0	0	0	0	AU9	AU10	AU12	AU16	0	AU27	0	2	1	es
0	0	0	0	AU9	AU10	AU12	AU16	AU26	0	0	2	0	es
0	0	0	0	AU9	AU10	AU12	AU16	0	AU27	0	2	1	es
0	0	0	0	AU9	AU10	AU12	AU16	AU26	0	0	2	0	es
0	0	0	0	0	AU10	AU12	0	0	0	0	2	0	es
0	0	0	0	AU9	AU10	AU12	AU16	0	0	0	2	0	cs
0	0	0	0	AU9	AU10	AU12	AU16	0	0	0	2	0	cs
AU1.2	0	0	0	0	AU10	AU12	AU16	0	0	0	2	0	es
0	0	0	0	0	AU10	AU12	0	0	0	0	2	0	es
0	0	0	0	0	AU10	AU12	AU16	0	0	0	2	0	es
0	0	0	0	AU9	AU10	AU12	AU16	0	AU27	0	2	1	es
0	0	0	0	AU9	AU10	AU12	AU16	0	0	0	2	0	cs
0	0	0	0	AU9	AU10	AU12	AU16	0	AU27	0	1	1	rp
0	0	0	0	0	AU10	AU12	AU16	AU26	0	0	2	1	pu
0	0	0	0	0	AU10	AU12	AU16	AU26	0	0	2	0	pu
0	0	0	0	0	AU10	AU12	AU16	AU26	0	0	2	0	3n
0	0	0	0	AU9	AU10	AU12	AU16	0	0	0	2	0	3n
0	0	0	0	0	AU10	AU12	0	0	0	0	2	0	3n
AU1.2	0	0	0	AU9	AU10	AU12	AU16	0	0	0	3	0	ve
0	0	0	0	AU9	AU10	AU12	AU16	0	AU27	0	1	1	bt
0	0	0	0	AU9	AU10	AU12	AU16	AU26	0	0	3	1	bt
0	0	0	0	AU9	AU10	AU12	AU16	AU26	0	0	3	1	bt
0	0	0	0	AU9	AU10	AU12	AU16	AU26	0	0	3	0	bt
0	0	0	0	AU9	AU10	AU12	AU16	AU26	0	0	1	0	bt
0	0	0	0	AU9	AU10	AU12	AU16	AU26	0	0	3	1	bt
0	0	0	0	0	AU10	AU12	AU16	0	0	0	1	0	pu
0	0	0	0	0	AU10	AU12	0	0	0	0	1	0	pu
0	0	0	0	0	AU10	AU12	0	0	0	0	1	0	pu
0	0	0	0	AU9	AU10	AU12	AU16	0	0	0	1	0	pu
0	0	0	0	AU9	AU10	AU12	AU16	0	0	0	1	0	pu
0	0	0	0	AU9	AU10	AU12	AU16	0	0	0	1	0	mh
0	0	0	0	AU9	AU10	AU12	AU16	0	AU27	0	1	1	jg
AU1.2	0	0	0	0	AU10	AU12	AU16	AU26	0	0	1	0	jg
0	0	0	0	0	AU10	AU12	AU16	AU26	0	0	1	0	jg
0	AU41	0	0	0	AU10	AU12	AU16	AU26	0	0	1	0	jg
0	0	0	0	AU9	AU10	AU12	AU16	0	0	0	1	0	gr
0	0	0	0	0	AU10	AU12	0	0	0	0	1	0	cn
0	0	0	0	AU9	AU10	AU12	AU16	AU26	0	0	1	0	cn
0	0	0	0	AU9	AU10	AU12	AU16	AU26	0	0	1	0	pu
0	0	0	0	AU9	AU10	AU12	AU16	0	AU27	0	3	1	ph
0	0	0	0	AU9	AU10	AU12	0	AU26	0	0	3	0	ph
0	0	0	0	AU9	AU10	AU12	0	AU26	0	0	3	1	ph
0	0	0	0	0	AU10	AU12	AU16	AU26	0	0	1	0	ph
0	0	0	0	AU9	AU10	AU12	AU16	0	0	0	3	0	pr
0	0	0	0	AU9	AU10	AU12	AU16	AU26	0	0	3	0	pr
0	0	0	0	AU9	AU10	AU12	AU16	AU26	0	0	2	1	bt
0	0	0	0	0	AU10	0	0	0	0	0	1	0	ndt
0	0	0	0	0	AU10	AU12	0	0	0	0	1	0	ndt
0	0	0	0	0	AU10	AU12	0	0	0	0	1	0	ndt
0	0	0	0	0	AU10	0	0	0	0	0	1	0	ndt
0	0	0	0	AU9	AU10	AU12	AU16	0	AU27	0	1	1	pg
0	0	0	0	AU9	AU10	AU12	AU16	0	0	0	1	0	pg
0	0	0	0	AU9	AU10	AU12	AU16	0	0	0	1	0	ou
0	0	0	0	AU9	AU10	AU12	AU16	0	0	0	1	0	ou
0	0	0	0	AU9	AU10	AU12	AU16	0	0	0	1	0	ou
0	0	0	0	AU9	AU10	AU12	AU16	0	0	0	1	0	ou
0	0	0	0	AU9	AU10	AU12	AU16	0	0	0	1	0	ou
0	0	0	0	AU9	AU10	AU12	AU16	0	0	0	1	0	ou
0	0	0	0	AU9	AU10	AU12	AU16	0	0	0	1	0	rp
0	0	0	0	AU9	AU10	AU12	AU16	0	0	0	1	0	ou
0	0	0	0	0	AU10	AU12	AU16	AU26	0	0	1	0	rp
0	0	0	0	AU9	AU10	AU12	AU16	0	0	AD19	1	0	sa
0	0	0	0	AU9	AU10	AU12	AU16	AU26	0	AD19	1	0	sa
0	0	0	0	AU9	AU10	AU12	AU16	AU26	0	0	1	0	sa
0	0	0	0	0	AU10	AU12	AU16	0	0	0	3	0	pt
0	0	0	0	AU9	AU10	AU12	AU16	0	AU27	0	3	1	amb
0	0	0	0	AU9	AU10	AU12	AU16	0	AU27	0	3	1	amb
0	0	AU6	0	AU9	AU10	AU12	AU16	0	AU27	0	3	1	amb
0	0	0	0	0	AU10	0	0	0	0	0	1	0	pt
0	0	0	0	0	AU10	0	0	0	0	0	1	0	pt
0	0	0	0	AU9	AU10	AU12	AU16	AU26	0	0	2	1	sb
AU1.2	0	0	0	AU9	AU10	AU12	AU16	AU26	0	0	2	0	sb
0	0	0	0	0	AU10	AU12	AU16	0	0	0	1	0	sb
AU1.2	0	0	0	AU9	AU10	AU12	AU16	0	0	0	2	0	sb
0	0	0	0	AU9	AU10	AU12	AU16	0	AU27	0	2	1	sb
AU1.2	0	0	0	AU9	AU10	AU12	AU16	0	0	0	2	0	sb
AU1.2	0	0	0	AU9	AU10	AU12	AU16	0	AU27	0	2	1	sb
AU1.2	0	0	0	AU9	AU10	AU12	AU16	AU26	0	0	1	0	sb
AU1.2	0	AU6	0	AU9	AU10	AU12	AU16	0	AU27	0	1	1	sb
0	0	0	0	AU9	AU10	AU12	AU16	0	AU27	0	1	1	sb
0	0	0	0	AU9	AU10	AU12	AU16	0	AU27	0	1	1	sb
0	0	0	0	AU9	AU10	AU12	AU16	AU26	0	0	2	0	3n
0	0	0	0	0	AU10	AU12	AU16	AU26	0	0	2	0	3n
0	0	0	0	0	AU10	AU12	AU16	AU26	0	0	1	0	3n
0	0	0	0	AU9	AU10	0	0	0	0	0	1	0	ppu
AU1.2	0	0	0	0	AU10	AU12	AU16	0	0	0	1	0	su
AU1.2	0	0	0	AU9	AU10	AU12	AU16	0	AU27	0	3	1	cp
AU1.2	0	0	0	0	AU10	AU12	AU16	0	AU27	0	3	1	cp
0	0	0	0	AU9	AU10	AU12	AU16	0	AU27	0	3	1	cp
AU1.2	0	0	0	AU9	AU10	AU12	AU16	0	AU27	0	3	1	cp
0	0	0	0	AU9	AU10	AU12	AU16	0	AU27	0	3	1	no
0	0	0	0	AU9	AU10	AU12	AU16	0	AU27	0	3	1	no
0	0	0	0	AU9	AU10	AU12	AU16	0	AU27	0	3	1	no
0	0	0	0	AU9	AU10	AU12	AU16	0	AU27	0	2	1	cn
0	0	0	0	AU9	AU10	AU12	AU16	0	0	0	3	0	jg
0	0	0	0	AU9	AU10	AU12	AU16	0	AU27	0	3	1	sc
0	0	0	0	AU9	AU10	AU12	AU16	0	AU27	0	2	1	ou
0	0	0	0	AU9	AU10	AU12	AU16	0	AU27	0	2	1	gr
0	0	0	0	AU9	AU10	AU12	AU16	0	AU27	0	2	1	no
AU1.2	0	0	0	AU9	AU10	AU12	AU16	AU26	0	0	1	0	tr
0	0	0	0	AU9	AU10	AU12	AU16	AU26	0	0	1	0	tr
0	0	0	0	AU9	AU10	AU12	AU16	0	0	0	1	0	tir
0	0	0	0	AU9	AU10	AU12	AU16	AU26	0	0	2	0	tir
AU1.2	0	0	0	AU9	AU10	AU12	AU16	0	AU27	0	2	1	sm
AU1.2	0	0	0	AU9	AU10	AU12	AU16	0	AU27	0	2	1	sm
0	0	0	0	AU9	AU10	AU12	AU16	0	AU27	0	2	1	tir
0	0	0	0	AU9	AU10	AU12	AU16	0	AU27	0	2	1	tir
0	0	0	0	AU9	AU10	AU12	AU16	0	AU27	0	2	1	tir
0	0	0	0	AU9	AU10	AU12	AU16	0	AU27	0	2	1	tir
0	0	0	0	AU9	AU10	AU12	AU16	0	AU27	0	2	1	br
0	0	0	0	AU9	AU10	AU12	AU16	AU26	0	AD19	1	0	cg
0	0	0	0	AU9	AU10	AU12	AU16	0	0	0	1	0	cg
0	0	0	0	0	AU10	AU12	AU16	AU26	0	0	2	0	df
0	0	0	0	AU9	AU10	AU12	AU16	0	0	0	2	0	df
0	0	0	0	AU9	AU10	AU12	AU16	0	AU27	0	2	1	gl
0	0	0	0	AU9	AU10	AU12	AU16	0	0	0	2	0	gl
0	0	0	0	AU9	AU10	AU12	AU16	0	AU27	0	2	1	pt
0	0	0	0	AU9	AU10	AU12	AU16	0	0	0	2	0	pt
0	0	0	0	AU9	AU10	AU12	AU16	0	AU27	0	2	1	pt
0	0	0	0	AU9	AU10	AU12	AU16	AU26	0	AD19	2	0	pt
0	0	0	0	AU9	AU10	AU12	AU16	0	AU27	0	2	1	es
0	0	0	0	AU9	AU10	AU12	AU16	0	0	0	1	0	es
0	0	0	0	AU9	AU10	AU12	AU16	0	AU27	0	1	1	dm
0	0	0	0	AU9	AU10	AU12	AU16	0	0	0	1	0	dm
0	0	0	0	AU9	AU10	AU12	AU16	0	0	0	1	0	jg
0	0	0	0	AU9	AU10	AU12	AU16	AU26	0	0	2	0	tir
0	0	0	0	AU9	AU10	AU12	AU16	0	AU27	0	2	1	tir
0	0	0	0	0	AU10	AU12	0	0	0	0	2	0	tir
0	0	0	0	AU9	AU10	AU12	AU16	0	AU27	0	2	1	tir
0	0	0	0	AU9	AU10	AU12	AU16	0	AU27	0	2	1	tir
0	0	0	0	AU9	AU10	AU12	AU16	0	AU27	0	2	1	pt
0	0	0	0	AU9	AU10	AU12	AU16	AU26	0	0	2	1	pi
0	0	0	0	AU9	AU10	AU12	AU16	0	AU27	0	2	1	pt
0	0	0	0	AU9	AU10	AU12	AU16	AU26	0	AD19	1	0	sb
0	0	0	0	AU9	AU10	AU12	AU16	AU26	0	0	1	0	pt
0	0	0	0	AU9	AU10	AU12	AU16	0	0	0	1	0	pt
0	0	0	0	AU9	AU10	AU12	AU16	AU26	0	AD19	1	0	br
0	0	0	0	0	AU10	AU12	0	0	0	0	1	0	br
0	0	0	0	AU9	AU10	AU12	AU16	AU26	0	0	1	0	sy
0	0	0	0	0	AU10	AU12	AU16	AU26	0	0	3	0	sbb
0	AU41	0	AU43	AU9	AU10	AU12	AU16	0	AU27	0	3	1	gf
0	AU41	0	AU43	AU9	AU10	AU12	AU16	AU26	0	0	3	1	jg
0	0	0	0	AU9	AU10	AU12	AU16	0	AU27	0	3	1	jg
0	0	0	0	0	AU10	AU12	AU16	0	AU27	0	3	1	gf
0	AU41	0	0	AU9	AU10	AU12	AU16	0	AU27	0	3	1	gf
AU1.2	0	0	0	AU9	AU10	AU12	AU16	AU26	0	AD19	1	0	cd
AU1.2	0	0	0	AU9	AU10	AU12	AU16	AU26	0	AD19	1	0	cd
0	0	0	0	AU9	AU10	AU12	AU16	0	0	0	1	0	cd
0	0	0	0	AU9	AU10	AU12	AU16	0	0	AD19	1	0	cd
0	0	0	0	AU9	AU10	AU12	AU16	AU26	0	0	1	0	cd
0	0	0	0	AU9	AU10	AU12	AU16	0	0	AD19	1	0	cd
0	0	0	0	AU9	AU10	AU12	AU16	0	0	0	1	0	cd
0	0	0	0	AU9	AU10	AU12	AU16	0	0	0	1	0	ppu
0	0	0	0	AU9	AU10	AU12	AU16	0	AU27	0	1	1	ppu
0	AU41	0	0	AU9	AU10	AU12	AU16	AU26	0	0	3	1	rp
0	0	0	0	0	AU10	AU12	AU16	AU26	0	0	3	0	rp
0	0	0	0	AU9	AU10	AU12	AU16	AU26	0	0	1	0	ppu
0	0	0	0	AU9	AU10	AU12	AU16	0	AU27	0	1	1	ppu
0	0	0	0	AU9	AU10	AU12	AU16	0	AU27	0	1	1	ppu
0	0	0	0	AU9	AU10	AU12	AU16	0	0	0	1	0	cd
0	0	0	0	AU9	AU10	AU12	AU16	0	0	0	1	0	cd
0	0	0	0	AU9	AU10	AU12	AU16	AU26	0	AD19	1	0	cd
0	0	0	0	0	AU10	AU12	AU16	0	AU27	0	2	1	juv
0	0	0	0	0	AU10	AU12	AU16	0	AU27	0	2	1	juv
0	0	0	0	0	AU10	AU12	AU16	AU26	0	0	2	0	juv
0	0	0	0	AU9	AU10	AU12	AU16	0	AU27	0	2	1	rc
0	0	0	0	0	AU10	AU12	AU16	AU26	0	0	3	0	cd
0	0	0	0	AU9	AU10	AU12	AU16	AU26	0	0	3	0	cd
0	0	0	0	0	AU10	AU12	AU16	0	AU27	0	2	1	pe
0	0	0	0	0	AU10	AU12	AU16	0	AU27	0	2	1	juv
0	0	0	0	AU9	AU10	AU12	AU16	AU26	0	0	3	0	cn
0	0	0	0	AU9	AU10	AU12	AU16	AU26	0	0	2	0	tr
0	0	0	0	0	AU10	AU12	AU16	AU26	0	0	3	0	cd
AU1.2	0	0	0	AU9	AU10	AU12	AU16	0	AU27	0	1	1	cn
0	0	0	0	0	AU10	AU12	AU16	AU26	0	0	1	0	cn
0	0	0	0	AU9	AU10	AU12	AU16	0	AU27	0	3	1	tr
0	0	0	0	AU9	AU10	AU12	AU16	0	0	AD19	2	0	df
0	0	0	0	AU9	AU10	AU12	AU16	0	0	AD19	2	0	df
0	0	0	0	AU9	AU10	AU12	AU16	0	0	AD19	2	0	df
0	0	0	0	AU9	AU10	AU12	AU16	0	0	0	1	0	gr
0	0	0	0	AU9	AU10	AU12	AU16	0	AU27	0	2	1	sc
0	0	0	0	AU9	AU10	AU12	AU16	AU26	0	0	2	1	sc
AU1.2	0	0	0	AU9	AU10	AU12	AU16	AU26	0	0	2	1	df
0	0	0	0	AU9	AU10	AU12	AU16	0	AU27	0	2	1	sc
AU1.2	0	0	0	AU9	AU10	AU12	AU16	AU26	0	0	2	0	df
0	0	0	0	AU9	AU10	AU12	AU16	0	0	0	1	0	cg
0	0	0	0	AU9	AU10	AU12	AU16	0	0	0	3	0	sin
0	0	0	0	AU9	AU10	AU12	AU16	AU26	0	0	3	0	sin
0	0	0	0	AU9	AU10	AU12	AU16	AU26	0	0	3	0	sin
0	0	0	0	AU9	AU10	AU12	AU16	0	0	0	3	0	sin
0	0	0	0	AU9	AU10	AU12	AU16	0	0	0	3	0	sin
AU1.2	0	0	0	AU9	AU10	AU12	AU16	AU26	0	0	1	0	sy
AU1.2	0	0	0	AU9	AU10	AU12	AU16	0	AU27	0	2	1	cs
0	0	0	0	AU9	AU10	AU12	AU16	0	AU27	0	1	1	pg
0	0	0	0	AU9	AU10	AU12	AU16	0	0	0	1	0	pg
0	0	0	0	AU9	AU10	AU12	AU16	0	AU27	0	1	1	pg
0	0	0	0	AU9	AU10	AU12	AU16	0	0	0	1	0	so
0	0	0	0	0	AU10	AU12	AU16	0	AU27	0	2	1	juv
AU1.2	0	0	0	AU9	AU10	AU12	AU16	0	AU27	0	2	1	rc
0	0	0	0	AU9	AU10	AU12	AU16	0	AU27	0	2	1	bt
AU1.2	0	0	0	0	AU10	AU12	AU16	AU26	0	0	2	0	rc
0	0	0	0	0	AU10	AU12	0	0	0	0	2	0	rc
0	0	0	0	0	AU10	AU12	AU16	0	0	0	2	0	rc
0	0	0	0	0	AU10	AU12	AU16	0	AU27	0	3	1	ph
0	0	0	0	0	AU10	AU12	AU16	0	0	0	1	0	mb
AU1.2	0	0	0	AU9	AU10	AU12	AU16	0	0	0	1	0	dm
0	0	0	0	AU9	AU10	AU12	AU16	0	0	0	1	0	dm
0	0	0	0	0	AU10	AU12	AU16	AU26	0	0	1	0	dm
AU1.2	0	0	0	AU9	AU10	AU12	AU16	AU26	0	0	1	0	pg
AU1.2	0	0	0	AU9	AU10	AU12	AU16	AU26	0	0	1	0	ou
AU1.2	0	0	0	AU9	AU10	AU12	AU16	AU26	0	0	1	0	ou
AU1.2	0	0	0	AU9	AU10	AU12	AU16	AU26	0	0	1	1	ou
AU1.2	0	0	0	AU9	AU10	AU12	AU16	AU26	0	0	1	0	ou
AU1.2	0	0	0	AU9	AU10	AU12	AU16	AU26	0	AD19	1	0	ou
AU1.2	0	0	0	AU9	AU10	AU12	AU16	0	0	AD19	1	0	ou
0	0	0	0	AU9	AU10	AU12	AU16	0	0	0	1	0	pt
0	0	0	0	AU9	AU10	AU12	AU16	AU26	0	0	1	0	pt
0	0	0	0	0	AU10	AU12	AU16	AU26	0	0	3	0	df
0	0	0	0	0	AU10	AU12	AU16	AU26	0	0	3	0	no
0	0	0	0	0	AU10	AU12	AU16	AU26	0	0	3	0	no
0	0	0	0	AU9	AU10	AU12	AU16	0	AU27	0	3	1	no
0	0	0	0	AU9	AU10	AU12	AU16	0	AU27	0	3	1	no
AU1.2	0	0	0	AU9	AU10	AU12	AU16	AU26	0	AD19	1	0	sb
0	0	0	0	AU9	AU10	AU12	AU16	0	0	0	1	0	tir
AU1.2	0	0	0	0	AU10	AU12	AU16	0	AU27	0	3	1	cg
0	0	0	0	0	AU10	AU12	AU16	0	AU27	0	3	1	cg
0	0	0	0	0	AU10	AU12	0	0	0	0	3	0	cg
0	0	0	0	AU9	AU10	AU12	AU16	AU26	0	0	1	0	pg
0	0	0	0	AU9	AU10	AU12	AU16	AU26	0	0	1	0	pg
0	0	0	0	AU9	AU10	AU12	AU16	0	0	0	1	0	pg
0	0	0	0	AU9	AU10	AU12	AU16	0	AU27	0	1	1	pg
0	0	0	0	AU9	AU10	AU12	AU16	0	0	0	1	0	cg
0	0	0	0	AU9	AU10	AU12	AU16	0	AU27	0	2	1	cg
0	0	0	0	AU9	AU10	AU12	AU16	0	0	0	2	0	cg
AU1.2	0	0	0	0	AU10	AU12	AU16	AU26	0	0	2	0	cg
0	0	0	0	0	AU10	AU12	AU16	0	0	0	2	0	cg
0	0	0	0	AU9	AU10	AU12	AU16	0	AU27	0	2	1	tir
AU1.2	0	0	0	0	AU10	AU12	AU16	0	0	0	2	0	cg
AU1.2	0	0	0	0	AU10	AU12	AU16	AU26	0	0	2	0	cg
0	0	0	0	0	AU10	AU12	AU16	0	0	AD19	2	0	tir
0	0	0	0	AU9	AU10	AU12	AU16	0	0	0	2	0	cg
0	0	0	0	AU9	AU10	AU12	AU16	0	AU27	0	2	1	tir
0	0	0	0	AU9	AU10	AU12	AU16	0	0	0	1	0	cg
0	0	0	0	AU9	AU10	AU12	AU16	0	0	0	2	0	tir
0	0	0	0	AU9	AU10	AU12	AU16	0	AU27	0	2	1	tir
0	0	0	0	AU9	AU10	AU12	0	0	0	0	2	0	tir
0	0	0	0	AU9	AU10	AU12	AU16	0	0	AD19	2	0	tir
0	0	0	0	AU9	AU10	AU12	AU16	0	AU27	0	2	1	tir
0	0	0	0	AU9	AU10	AU12	AU16	0	AU27	0	2	1	tir
0	0	0	0	AU9	AU10	AU12	AU16	0	0	0	2	0	pe
0	0	0	0	AU9	AU10	AU12	AU16	0	AU27	0	2	1	tir
0	0	0	0	AU9	AU10	AU12	AU16	AU26	0	0	2	1	tir
0	0	0	0	AU9	AU10	AU12	AU16	0	0	0	2	0	sm
0	0	0	0	AU9	AU10	AU12	AU16	0	0	0	2	0	sm
0	0	0	0	AU9	AU10	AU12	AU16	0	0	0	1	0	jk
0	0	0	0	AU9	AU10	AU12	AU16	0	0	0	1	0	jk
0	0	0	0	AU9	AU10	AU12	0	0	0	0	1	0	mh
0	0	0	0	AU9	AU10	AU12	AU16	0	0	0	1	0	mh
0	0	0	0	AU9	AU10	AU12	AU16	0	0	0	1	0	jk
0	0	0	0	AU9	AU10	AU12	AU16	0	0	0	1	0	jk
0	0	0	0	AU9	AU10	AU12	AU16	0	0	0	1	0	mh
0	0	0	0	AU9	AU10	AU12	AU16	0	0	0	1	0	mh
0	0	0	0	AU9	AU10	AU12	AU16	0	0	0	1	0	jk
0	0	0	0	AU9	AU10	AU12	AU16	0	0	0	1	0	mh
0	0	0	0	AU9	AU10	AU12	AU16	0	0	0	1	0	mh
0	0	0	0	AU9	AU10	AU12	AU16	0	0	0	1	0	jk
0	0	0	0	AU9	AU10	AU12	AU16	0	0	0	1	0	mh
0	0	0	0	AU9	AU10	AU12	AU16	0	0	0	1	0	jk
0	0	0	0	AU9	AU10	AU12	AU16	0	0	0	1	0	mh
0	0	0	0	AU9	AU10	AU12	AU16	0	0	0	1	0	mh
0	0	0	0	AU9	AU10	AU12	AU16	0	0	0	1	0	mh
0	0	0	0	AU9	AU10	AU12	AU16	0	0	0	1	0	jk
0	0	0	0	AU9	AU10	AU12	AU16	0	AU27	0	1	1	jk
AU1.2	0	0	0	0	AU10	AU12	0	0	0	0	1	0	mh
0	0	0	0	AU9	AU10	AU12	AU16	0	0	0	1	0	rp
0	0	0	0	0	AU10	AU12	AU16	AU26	0	0	1	0	rp
AU1.2	0	0	0	0	AU10	AU12	AU16	AU26	0	0	2	0	sy
0	0	0	0	AU9	AU10	AU12	AU16	AU26	0	0	2	0	sy
0	0	0	0	AU9	AU10	AU12	AU16	AU26	0	0	1	0	sy
0	0	0	0	AU9	AU10	AU12	AU16	AU26	0	0	1	0	sy
0	0	0	0	AU9	AU10	AU12	AU16	0	AU27	0	3	1	pi
0	0	0	0	AU9	AU10	AU12	AU16	AU26	0	0	3	0	bt
0	0	0	0	AU9	AU10	AU12	AU16	AU26	0	0	3	0	bt
0	0	0	0	AU9	AU10	AU12	AU16	AU26	0	0	3	0	bt
0	0	0	0	AU9	AU10	AU12	AU16	0	AU27	0	3	1	bt
0	0	0	0	AU9	AU10	AU12	AU16	0	AU27	0	3	1	bt
0	0	0	0	AU9	AU10	AU12	AU16	0	AU27	0	3	1	bt
0	0	0	0	AU9	AU10	AU12	AU16	0	AU27	0	3	1	bt
0	0	0	0	AU9	AU10	AU12	AU16	0	AU27	0	3	1	bt
0	0	0	0	AU9	AU10	AU12	AU16	AU26	0	0	3	0	bt
0	0	0	0	AU9	AU10	AU12	AU16	AU26	0	0	3	0	bt
0	0	0	0	AU9	AU10	AU12	AU16	AU26	0	0	3	0	bt
0	0	0	0	AU9	AU10	AU12	AU16	AU26	0	0	3	0	bt
0	0	0	0	AU9	AU10	AU12	AU16	0	AU27	0	3	1	bt
AU1.2	0	0	0	AU9	AU10	AU12	AU16	AU26	0	AD19	2	0	sb
0	0	0	0	AU9	AU10	AU12	AU16	AU26	0	0	3	0	sdf
0	0	0	0	AU9	AU10	AU12	AU16	0	AU27	0	3	1	sdf
0	0	0	0	AU9	AU10	AU12	AU16	AU26	0	0	2	0	amb
0	0	0	0	AU9	AU10	AU12	AU16	0	AU27	0	2	1	amb
0	0	0	0	AU9	AU10	AU12	AU16	0	AU27	0	2	1	amb
0	0	0	0	AU9	AU10	AU12	AU16	AU26	0	0	2	0	es
0	0	0	0	AU9	AU10	AU12	AU16	AU26	0	0	2	0	es
0	0	0	0	AU9	AU10	AU12	AU16	0	0	0	2	0	amb
0	0	0	0	AU9	AU10	AU12	AU16	0	AU27	0	2	1	es
0	0	0	0	AU9	AU10	AU12	AU16	0	AU27	0	2	1	amb
0	0	0	0	AU9	AU10	AU12	AU16	AU26	0	0	1	0	es
0	0	0	0	AU9	AU10	AU12	AU16	0	0	0	1	0	es
AU1.2	0	0	0	AU9	AU10	AU12	AU16	AU26	0	0	1	1	amb
0	0	0	0	AU9	AU10	AU12	AU16	0	0	0	2	0	es
AU1.2	0	0	0	AU9	AU10	AU12	AU16	AU26	0	0	1	0	amb
0	0	0	0	AU9	AU10	AU12	AU16	AU26	0	0	1	0	amb
0	0	0	0	AU9	AU10	AU12	AU16	AU26	0	0	1	0	amb
0	0	0	0	0	AU10	AU12	AU16	0	0	0	1	0	es
0	0	0	0	AU9	AU10	AU12	AU16	0	AU27	0	2	1	ve
0	0	0	0	AU9	AU10	AU12	AU16	AU26	0	0	2	0	ve
0	0	0	0	AU9	AU10	AU12	AU16	0	AU27	0	2	1	ve
0	0	0	0	AU9	AU10	AU12	AU16	0	AU27	0	2	1	ve
0	0	0	0	AU9	AU10	AU12	AU16	0	AU27	0	2	1	ve
0	0	0	0	AU9	AU10	AU12	AU16	0	0	0	2	0	cg
0	0	0	0	AU9	AU10	AU12	AU16	0	0	0	2	0	cg
0	0	0	0	AU9	AU10	AU12	AU16	0	0	0	2	0	cg
0	0	0	0	AU9	AU10	AU12	AU16	0	0	0	2	0	cg
0	0	0	0	AU9	AU10	AU12	AU16	0	AU27	0	2	1	ve
0	0	0	0	AU9	AU10	AU12	AU16	0	0	0	2	0	ve
0	0	0	0	AU9	AU10	AU12	AU16	0	AU27	0	2	1	ve
0	0	0	0	AU9	AU10	AU12	AU16	0	AU27	0	2	1	ve
0	0	0	0	0	AU10	AU12	AU16	0	0	0	2	0	ve
0	0	0	0	AU9	AU10	AU12	AU16	0	AU27	0	2	1	ve
0	0	0	0	AU9	AU10	AU12	AU16	0	AU27	0	2	1	ve
0	0	0	0	AU9	AU10	AU12	AU16	0	0	0	1	0	ve
0	0	0	0	AU9	AU10	AU12	AU16	0	AU27	0	1	1	ve
0	0	0	0	AU9	AU10	AU12	AU16	0	AU27	0	2	1	tir
0	0	0	0	AU9	AU10	AU12	AU16	AU26	0	0	2	0	ku
0	0	0	0	AU9	AU10	AU12	0	0	0	0	2	0	ku
0	0	0	0	AU9	AU10	AU12	AU16	0	AU27	0	2	1	ku
AU1.2	0	0	0	AU9	AU10	AU12	AU16	0	AU27	0	2	1	ku
0	0	0	0	AU9	AU10	AU12	AU16	0	0	0	2	0	ku
AU1.2	0	0	0	AU9	AU10	AU12	AU16	0	AU27	0	2	1	ku
0	0	0	0	AU9	AU10	AU12	0	0	0	0	2	0	ku
0	0	0	0	AU9	AU10	AU12	AU16	0	0	0	2	0	ku
AU1.2	0	0	0	AU9	AU10	AU12	AU16	AU26	0	0	2	0	ku
0	0	0	0	0	AU10	AU12	0	0	0	0	2	0	ku
0	0	0	0	AU9	AU10	AU12	AU16	0	0	0	1	0	ku
0	0	0	0	AU9	AU10	AU12	0	0	0	0	1	0	ku
0	0	0	0	0	AU10	AU12	0	0	0	0	1	0	ku
0	0	0	0	AU9	AU10	AU12	AU16	0	AU27	0	1	1	ot
0	0	0	0	AU9	AU10	AU12	AU16	AU26	0	0	1	1	ot
0	0	0	0	0	AU10	AU12	AU16	0	0	0	1	0	ot
0	0	0	0	AU9	AU10	AU12	AU16	0	0	0	1	0	so
0	0	0	0	AU9	AU10	AU12	AU16	0	0	0	1	0	so
0	0	0	0	AU9	AU10	AU12	AU16	0	0	0	1	0	cg
AU1.2	0	0	0	AU9	AU10	AU12	AU16	0	0	0	2	0	gl
0	0	0	0	AU9	AU10	AU12	AU16	0	0	0	2	0	pt
0	0	0	0	AU9	AU10	AU12	AU16	0	0	0	2	0	pt
0	0	0	0	AU9	AU10	AU12	AU16	0	0	0	2	0	pt
0	0	0	0	AU9	AU10	AU12	AU16	0	AU27	0	2	1	pt
0	0	0	0	AU9	AU10	AU12	AU16	AU26	0	0	1	1	tir
0	0	0	0	0	AU10	AU12	AU16	0	0	0	2	0	pic
0	0	0	0	AU9	AU10	AU12	AU16	0	AU27	0	3	1	vo
0	0	0	0	0	AU10	AU12	0	0	0	0	2	0	pu
0	0	0	0	AU9	AU10	AU12	AU16	0	AU27	0	3	1	pic
0	0	0	0	0	AU10	AU12	0	0	0	0	1	0	es
0	0	0	0	0	AU10	AU12	AU16	AU26	0	0	1	0	es
0	0	0	0	0	AU10	AU12	AU16	AU26	0	0	1	0	es
0	0	0	0	AU9	AU10	AU12	AU16	AU26	0	0	2	0	es
0	0	0	0	0	AU10	AU12	AU16	0	0	0	2	0	es
0	0	0	0	AU9	AU10	AU12	AU16	AU26	0	0	2	0	es
0	0	0	0	0	AU10	AU12	AU16	AU26	0	0	2	1	es
0	0	0	0	AU9	AU10	AU12	AU16	0	AU27	0	3	1	bt
0	0	0	0	AU9	AU10	AU12	AU16	0	0	0	1	0	df
AU1.2	0	0	0	AU9	AU10	AU12	AU16	0	0	0	1	0	df
0	0	0	0	AU9	AU10	AU12	AU16	AU26	0	0	1	0	df
0	0	0	0	AU9	AU10	AU12	AU16	0	0	0	1	0	df
0	0	0	0	AU9	AU10	AU12	AU16	AU26	0	0	1	1	sm
AU1.2	0	0	0	0	AU10	AU12	0	0	0	0	2	0	sdf
AU1.2	0	0	0	0	AU10	AU12	AU16	AU26	0	0	2	0	sdf
AU1.2	0	0	0	AU9	AU10	AU12	AU16	AU26	0	0	2	0	sdf
AU1.2	0	0	0	AU9	AU10	AU12	AU16	AU26	0	AD19	2	0	sdf
AU1.2	0	0	0	AU9	AU10	AU12	AU16	0	AU27	0	2	1	sdf
AU1.2	0	0	0	AU9	AU10	AU12	AU16	0	AU27	0	2	1	sdf
0	0	0	0	AU9	AU10	AU12	AU16	0	AU27	0	2	1	sdf
0	0	0	0	0	AU10	AU12	AU16	AU26	0	0	1	0	no
AU1.2	0	0	0	AU9	AU10	AU12	AU16	0	0	0	1	0	ve
AU1.2	0	0	0	AU9	AU10	AU12	AU16	0	0	0	1	0	ve
0	0	0	0	AU9	AU10	AU12	AU16	0	0	0	1	0	dm
0	0	0	0	AU9	AU10	AU12	AU16	AU26	0	0	1	0	dm
0	0	0	0	AU9	AU10	AU12	AU16	0	0	0	1	0	dm
0	0	0	0	AU9	AU10	AU12	AU16	0	0	0	1	0	dm
0	0	0	0	0	AU10	AU12	AU16	0	AU27	0	3	1	sbb
0	0	0	0	AU9	AU10	AU12	AU16	0	AU27	0	3	1	tir
0	0	0	0	AU9	AU10	AU12	AU16	0	0	0	1	0	sa
0	0	0	0	0	AU10	AU12	0	0	0	0	1	0	sa
0	0	0	0	AU9	AU10	AU12	AU16	0	AU27	0	1	1	sa
0	0	0	0	AU9	AU10	AU12	AU16	0	AU27	0	1	1	sa
0	0	0	0	0	AU10	AU12	AU16	0	AU27	0	3	1	mb
0	0	0	0	0	AU10	AU12	AU16	0	0	0	1	0	pg
0	0	0	0	AU9	AU10	AU12	0	AU26	0	0	1	0	ph
AU1.2	0	0	0	0	AU10	AU12	0	0	0	0	1	0	cs
AU1.2	0	0	0	AU9	AU10	AU12	AU16	AU26	0	0	1	0	cs
AU1.2	0	0	0	AU9	AU10	AU12	AU16	AU26	0	0	1	0	cs
AU1.2	0	0	0	AU9	AU10	AU12	AU16	AU26	0	0	1	0	cs
0	0	AU6	0	AU9	AU10	AU12	AU16	0	AU27	0	3	1	cs
0	0	0	0	AU9	AU10	AU12	AU16	AU26	0	0	3	0	pu
0	0	0	0	0	AU10	AU12	0	0	0	0	1	0	gr
0	0	0	0	AU9	AU10	AU12	AU16	AU26	0	0	3	0	gf
0	0	0	0	0	AU10	AU12	AU16	AU26	0	0	3	0	gf
0	0	0	0	AU9	AU10	AU12	AU16	0	0	0	2	0	gr
0	0	0	0	AU9	AU10	AU12	AU16	AU26	0	0	1	0	ou
0	0	0	0	AU9	AU10	AU12	0	0	0	0	2	0	mb
0	0	0	0	AU9	AU10	AU12	AU16	0	AU27	0	2	1	mb
0	0	0	0	AU9	AU10	AU12	AU16	AU26	0	0	2	1	mb
0	0	0	0	AU9	AU10	AU12	AU16	0	AU27	0	2	1	mb
0	0	0	0	AU9	AU10	AU12	AU16	0	AU27	0	2	1	mb
AU1.2	0	0	0	AU9	AU10	AU12	AU16	0	AU27	0	2	1	sdf
AU1.2	0	0	0	AU9	AU10	AU12	AU16	0	0	0	2	0	sdf
0	0	0	0	AU9	AU10	AU12	AU16	AU26	0	0	2	0	gr
AU1.2	0	0	0	AU9	AU10	AU12	AU16	0	AU27	0	2	1	sdf
AU1.2	0	0	0	AU9	AU10	AU12	AU16	0	AU27	0	2	1	sdf
0	0	0	0	AU9	AU10	AU12	AU16	0	AU27	0	2	1	mb
0	0	0	0	AU9	AU10	AU12	AU16	AU26	0	0	1	0	bb
0	0	0	0	0	AU10	AU12	AU16	0	0	0	1	0	gr
AU1.2	0	0	0	AU9	AU10	AU12	AU16	0	0	0	1	0	gr
0	0	0	0	AU9	AU10	AU12	AU16	AU26	0	0	1	0	bb
0	0	0	0	AU9	AU10	AU12	AU16	0	AU27	0	1	1	bb
0	0	0	0	0	AU10	AU12	AU16	0	AU27	0	2	1	pu
0	0	0	0	AU9	AU10	AU12	0	AU26	0	0	2	1	pu
0	0	0	0	AU9	AU10	AU12	AU16	AU26	0	0	2	0	pu
0	0	0	0	AU9	AU10	AU12	AU16	AU26	0	0	2	0	pu
AU1.2	0	0	0	AU9	AU10	AU12	AU16	0	AU27	0	1	1	pu
0	0	0	0	AU9	AU10	AU12	AU16	AU26	0	0	2	0	sbb
0	0	0	0	AU9	AU10	AU12	AU16	0	AU27	0	2	1	pic
0	0	0	0	AU9	AU10	AU12	AU16	0	0	0	2	0	gr
0	0	0	0	AU9	AU10	AU12	AU16	0	0	0	2	0	gr
0	0	0	0	AU9	AU10	AU12	AU16	0	AU27	0	2	1	gr
0	0	0	0	AU9	AU10	AU12	AU16	AU26	0	0	2	0	gr
0	0	0	0	AU9	AU10	AU12	AU16	0	0	0	1	0	gf
AU1.2	0	0	0	AU9	AU10	AU12	AU16	0	AU27	0	1	1	sdf
0	0	0	0	AU9	AU10	AU12	AU16	0	AU27	0	2	1	bb
AU1.2	0	0	0	AU9	AU10	AU12	AU16	0	0	0	2	0	bb
AU1.2	0	0	0	AU9	AU10	AU12	AU16	AU26	0	0	2	0	bb
0	0	0	0	AU9	AU10	AU12	AU16	AU26	0	0	1	0	pu
AU1.2	0	0	0	AU9	AU10	AU12	AU16	AU26	0	0	2	0	sdf
0	0	0	0	AU9	AU10	AU12	AU16	0	0	0	2	0	sdf
0	0	0	0	0	AU10	AU12	0	0	0	0	2	0	sdf
AU1.2	0	0	0	AU9	AU10	AU12	AU16	0	0	0	2	0	sdf
AU1.2	0	0	0	AU9	AU10	AU12	AU16	AU26	0	0	2	0	sdf
AU1.2	0	0	0	0	AU10	AU12	0	0	0	0	2	0	sdf
0	0	0	0	AU9	AU10	AU12	AU16	0	AU27	0	1	1	pp
0	0	0	0	AU9	AU10	AU12	AU16	0	AU27	0	3	1	jg
0	0	0	0	AU9	AU10	AU12	AU16	0	0	0	3	0	3n
0	0	0	0	AU9	AU10	AU12	AU16	AU26	0	0	3	1	df
0	0	0	0	0	AU10	AU12	AU16	AU26	0	0	3	1	3n
0	0	0	0	AU9	AU10	AU12	AU16	0	AU27	0	3	1	df
0	0	0	0	AU9	AU10	AU12	AU16	AU26	0	0	3	1	df
0	0	0	0	AU9	AU10	AU12	AU16	0	AU27	0	3	1	df
0	0	0	0	0	AU10	AU12	AU16	0	0	0	3	0	df
0	0	0	0	0	AU10	AU12	0	0	0	0	3	0	df
0	0	0	0	AU9	AU10	AU12	AU16	0	AU27	0	2	1	df
0	0	0	0	0	AU10	AU12	0	0	0	0	2	0	df
0	0	0	0	AU9	AU10	AU12	AU16	AU26	0	0	1	0	cn
AU1.2	0	0	0	AU9	AU10	AU12	AU16	0	0	0	1	0	df
AU1.2	0	0	0	AU9	AU10	AU12	AU16	0	AU27	0	2	1	cn
0	0	0	0	AU9	AU10	AU12	AU16	0	AU27	0	2	1	df
0	0	0	0	AU9	AU10	AU12	AU16	0	AU27	0	2	1	df
0	0	0	0	AU9	AU10	AU12	AU16	0	AU27	0	2	1	juv
0	0	0	0	AU9	AU10	AU12	AU16	0	AU27	0	2	1	cn
0	0	0	0	AU9	AU10	AU12	AU16	0	AU27	0	1	1	sb
0	0	0	0	AU9	AU10	AU12	AU16	0	0	0	2	0	juv
0	0	0	0	AU9	AU10	AU12	AU16	0	AU27	0	2	1	3c
0	0	0	0	AU9	AU10	AU12	AU16	0	AU27	0	2	1	3c
0	0	0	0	AU9	AU10	AU12	AU16	0	AU27	0	1	1	sb
0	0	0	0	AU9	AU10	AU12	AU16	0	AU27	0	2	1	3c
0	0	0	0	AU9	AU10	AU12	AU16	AU26	0	0	1	0	sb
0	0	0	0	AU9	AU10	AU12	AU16	0	AU27	0	2	1	3c
0	0	0	0	AU9	AU10	AU12	AU16	0	AU27	0	1	1	sb
0	0	0	0	AU9	AU10	AU12	AU16	AU26	0	0	1	1	sb
AU1.2	0	0	0	AU9	AU10	AU12	AU16	0	AU27	0	2	1	amb
AU1.2	0	0	0	AU9	AU10	AU12	AU16	0	AU27	0	2	1	amb
0	0	0	0	0	AU10	AU12	AU16	0	AU27	0	3	1	3c
0	AU41	0	AU43	AU9	AU10	AU12	AU16	0	AU27	0	3	1	juv
0	0	0	0	AU9	AU10	AU12	AU16	0	AU27	0	3	1	3c
0	0	0	0	AU9	AU10	AU12	AU16	AU26	0	AD19	1	0	pp
AU1.2	0	0	0	AU9	AU10	AU12	AU16	0	AU27	0	2	1	sbb
AU1.2	0	0	0	AU9	AU10	AU12	AU16	0	AU27	0	2	1	sbb
0	0	0	0	AU9	AU10	AU12	AU16	AU26	0	AD19	1	0	cn
0	0	0	0	AU9	AU10	AU12	AU16	AU26	0	0	1	0	cn
0	0	0	0	AU9	AU10	AU12	0	AU26	0	AD19	1	0	cn
0	0	0	0	AU9	AU10	AU12	AU16	AU26	0	0	1	0	cn
0	0	0	0	AU9	AU10	AU12	AU16	0	AU27	0	3	1	3c
0	0	0	0	AU9	AU10	AU12	0	AU26	0	0	1	0	jg
0	0	0	0	AU9	AU10	AU12	AU16	AU26	0	0	1	0	jg
0	0	0	0	AU9	AU10	AU12	AU16	AU26	0	0	1	0	sdf
0	0	0	0	AU9	AU10	AU12	AU16	0	0	0	1	0	sdf
0	0	0	0	AU9	AU10	AU12	AU16	0	0	0	1	0	sdf
AU1.2	0	0	0	AU9	AU10	AU12	AU16	AU26	0	0	1	0	sbb
AU1.2	0	0	0	AU9	AU10	AU12	AU16	AU26	0	0	1	0	sbb
0	0	0	0	AU9	AU10	AU12	AU16	AU26	0	0	2	1	bb
0	0	0	0	AU9	AU10	AU12	AU16	AU26	0	0	2	0	bb
0	0	0	0	AU9	AU10	AU12	AU16	0	AU27	0	2	1	bb
0	0	0	0	AU9	AU10	AU12	AU16	0	AU27	0	2	1	bb
AU1.2	0	0	0	AU9	AU10	AU12	AU16	0	AU27	0	1	1	sbb
AU1.2	0	0	0	AU9	AU10	AU12	AU16	0	AU27	0	1	1	sbb
0	0	0	0	AU9	AU10	AU12	AU16	0	0	0	1	0	sbb
AU1.2	0	0	0	AU9	AU10	AU12	AU16	AU26	0	0	1	0	sbb
AU1.2	0	0	0	AU9	AU10	AU12	AU16	0	AU27	0	1	1	sbb
0	0	0	0	AU9	AU10	AU12	AU16	0	AU27	0	2	1	sbb
0	AU41	0	0	AU9	AU10	AU12	AU16	AU26	0	0	3	0	pu
0	AU41	0	0	AU9	AU10	AU12	AU16	0	AU27	0	3	1	pu
0	0	0	0	AU9	AU10	AU12	AU16	0	0	AD19	1	0	bb
AU1.2	0	0	0	0	AU10	AU12	AU16	0	0	0	1	0	es
AU1.2	0	0	0	AU9	AU10	AU12	AU16	AU26	0	AD19	1	0	bb
AU1.2	0	0	0	AU9	AU10	AU12	AU16	0	AU27	0	1	1	bb
0	0	0	0	0	AU10	AU12	0	AU26	0	AD19	1	0	bb
0	0	0	0	AU9	AU10	AU12	AU16	AU26	0	0	1	1	mb
0	0	0	0	AU9	AU10	AU12	AU16	0	0	0	1	0	ndt
0	0	0	0	AU9	AU10	AU12	0	0	0	0	1	0	ndt
0	0	0	0	AU9	AU10	AU12	AU16	AU26	0	AD19	2	0	ndt
0	0	0	0	AU9	AU10	AU12	AU16	AU26	0	0	2	0	ndt
0	0	0	0	AU9	AU10	AU12	AU16	0	0	0	2	0	ndt
0	0	0	0	AU9	AU10	AU12	AU16	0	0	0	2	0	cs
0	0	0	0	AU9	AU10	AU12	AU16	AU26	0	AD19	2	0	cs
0	0	0	0	AU9	AU10	AU12	AU16	0	AU27	0	2	1	cs
AU1.2	0	0	0	AU9	AU10	AU12	AU16	0	AU27	0	2	1	cs
0	0	0	0	AU9	AU10	AU12	AU16	0	AU27	0	3	1	cp
0	0	0	0	AU9	AU10	AU12	AU16	AU26	0	0	3	0	pi
0	0	0	0	AU9	AU10	AU12	AU16	AU26	0	0	3	0	pi
0	0	0	0	AU9	AU10	AU12	AU16	0	0	AD19	1	0	ar
0	0	0	0	AU9	AU10	AU12	AU16	0	0	AD19	1	0	ar
0	0	0	0	AU9	AU10	AU12	AU16	AU26	0	0	1	0	dm
0	0	0	0	AU9	AU10	AU12	AU16	AU26	0	0	1	0	dm
0	0	0	0	AU9	AU10	AU12	AU16	0	0	0	1	0	dm
0	0	0	0	AU9	AU10	AU12	AU16	AU26	0	0	1	1	3c
0	0	0	0	AU9	AU10	AU12	0	0	AU27	0	2	1	3c
0	0	0	0	AU9	AU10	AU12	AU16	0	AU27	0	1	1	3c
0	0	0	0	AU9	AU10	AU12	AU16	0	0	0	1	0	3c
0	0	0	0	AU9	AU10	AU12	AU16	0	0	0	1	0	df
0	0	0	0	AU9	AU10	AU12	AU16	0	0	0	1	0	df
0	0	0	0	AU9	AU10	AU12	AU16	0	0	0	2	0	df
0	0	0	0	AU9	AU10	AU12	0	0	AU27	0	2	1	pu
0	0	0	0	AU9	AU10	AU12	AU16	AU26	0	0	2	1	juv
0	0	0	0	AU9	AU10	AU12	AU16	0	0	0	1	0	pu
AU1.2	0	0	0	AU9	AU10	AU12	AU16	AU26	0	0	2	1	ndt
0	0	0	0	0	AU10	AU12	AU16	0	0	0	1	0	pic
AU1.2	0	0	0	AU9	AU10	AU12	AU16	AU26	0	0	1	0	pic
AU1.2	0	0	0	AU9	AU10	AU12	AU16	AU26	0	0	1	0	pic
0	0	0	0	AU9	AU10	AU12	AU16	AU26	0	0	1	0	pic
0	0	0	0	AU9	AU10	AU12	AU16	AU26	0	0	1	0	pic
0	0	0	0	AU9	AU10	AU12	0	0	AU27	0	1	1	rp
0	0	0	0	AU9	AU10	AU12	AU16	0	AU27	0	1	1	pic
0	0	0	0	0	AU10	AU12	AU16	0	AU27	0	3	1	pic
AU1.2	0	0	0	AU9	AU10	AU12	AU16	AU26	0	0	3	1	tir
0	0	0	0	AU9	AU10	AU12	AU16	0	AU27	0	3	1	vo
0	0	0	0	AU9	AU10	AU12	AU16	0	AU27	0	3	1	vo
0	0	0	0	AU9	AU10	AU12	AU16	0	AU27	0	3	1	vo
0	0	0	0	AU9	AU10	AU12	AU16	0	AU27	0	3	1	vo
0	0	0	0	AU9	AU10	AU12	0	0	AU27	0	1	1	vo
0	0	0	0	0	AU10	AU12	AU16	AU26	0	0	3	0	gr
0	0	0	0	AU9	AU10	AU12	AU16	0	AU27	0	1	1	so
0	0	0	0	AU9	AU10	AU12	AU16	0	AU27	0	1	1	so
0	0	0	0	AU9	AU10	AU12	AU16	0	0	0	1	0	so
AU1.2	0	0	0	0	AU10	AU12	AU16	0	0	0	1	0	ph
AU1.2	0	0	0	0	AU10	AU12	AU16	0	0	0	1	0	ph
0	0	0	0	AU9	AU10	AU12	AU16	AU26	0	AD19	1	0	ph
0	0	0	0	AU9	AU10	AU12	AU16	AU26	0	0	1	0	ph
0	0	0	0	AU9	AU10	AU12	AU16	0	0	0	1	0	ph
0	0	0	0	AU9	AU10	AU12	AU16	0	0	0	1	0	ph
0	0	0	0	AU9	AU10	AU12	AU16	0	0	0	1	0	ph
0	0	0	0	0	AU10	AU12	AU16	0	0	0	1	0	ve
0	0	0	0	AU9	AU10	AU12	AU16	0	0	0	1	0	ve
0	0	0	0	AU9	AU10	AU12	AU16	0	AU27	0	3	1	ve
0	0	0	0	AU9	AU10	AU12	AU16	0	AU27	0	3	1	df
0	0	0	0	AU9	AU10	AU12	AU16	0	AU27	0	3	1	sin
0	0	0	0	AU9	AU10	AU12	AU16	0	AU27	0	3	1	sin
0	0	0	0	AU9	AU10	AU12	AU16	0	AU27	0	3	1	sin
0	0	0	0	AU9	AU10	AU12	AU16	0	AU27	0	3	1	sin
0	0	0	0	AU9	AU10	AU12	AU16	0	AU27	0	3	1	sin
0	0	0	0	AU9	AU10	AU12	AU16	AU26	0	0	1	0	amb
0	0	0	0	AU9	AU10	AU12	AU16	AU26	0	0	2	1	tr
0	0	0	0	AU9	AU10	AU12	AU16	AU26	0	0	2	0	tr
AU1.2	0	0	0	AU9	AU10	AU12	AU16	AU26	0	0	2	0	tr
0	0	0	0	AU9	AU10	AU12	AU16	0	AU27	0	2	1	es
0	0	0	0	AU9	AU10	AU12	AU16	0	AU27	0	2	1	es
0	0	0	0	AU9	AU10	AU12	AU16	0	0	0	1	0	es
0	0	0	0	0	AU10	AU12	AU16	0	0	0	1	0	es
0	0	0	0	AU9	AU10	AU12	AU16	AU26	0	0	1	0	es
0	0	0	0	0	AU10	AU12	AU16	AU26	0	0	1	0	es
0	0	0	0	0	AU10	AU12	0	AU26	0	0	1	0	rc
AU1.2	0	0	0	AU9	AU10	AU12	AU16	0	0	0	2	0	sb
AU1.2	0	0	0	AU9	AU10	AU12	AU16	0	0	0	2	0	sb
AU1.2	0	0	0	AU9	AU10	AU12	AU16	0	0	0	2	0	sb
AU1.2	0	0	0	AU9	AU10	AU12	AU16	0	0	0	2	0	sb
AU1.2	0	0	0	AU9	AU10	AU12	AU16	AU26	0	0	2	1	sb
0	0	0	0	AU9	AU10	AU12	AU16	AU26	0	0	2	0	pic
0	0	0	0	AU9	AU10	AU12	AU16	AU26	0	0	2	0	pic
0	0	0	0	AU9	AU10	AU12	AU16	AU26	0	0	1	0	bb
0	0	0	0	AU9	AU10	AU12	AU16	0	AU27	0	3	1	tir
0	0	0	0	AU9	AU10	AU12	AU16	AU26	0	0	1	0	ou
0	0	0	0	AU9	AU10	AU12	AU16	0	AU27	0	2	1	ou
0	0	0	0	AU9	AU10	AU12	AU16	0	0	0	1	0	ou
0	0	0	0	AU9	AU10	AU12	AU16	AU26	0	0	2	1	ou
0	0	0	0	AU9	AU10	AU12	AU16	AU26	0	0	2	1	ou
0	0	0	0	AU9	AU10	AU12	AU16	AU26	0	0	2	0	ou
0	0	0	0	AU9	AU10	AU12	AU16	0	AU27	0	1	1	ou
0	0	0	0	AU9	AU10	AU12	AU16	AU26	0	0	1	0	so
0	0	0	0	AU9	AU10	AU12	0	AU26	0	0	2	0	bt
0	0	0	0	AU9	AU10	AU12	0	0	AU27	0	2	1	bt
0	0	0	0	AU9	AU10	AU12	0	0	AU27	0	2	1	bt
0	0	0	0	AU9	AU10	AU12	AU16	0	0	0	1	0	cs
0	0	0	0	AU9	AU10	AU12	AU16	0	0	0	1	0	cs
0	0	0	0	AU9	AU10	AU12	AU16	0	0	0	1	0	cg
0	0	0	0	AU9	AU10	AU12	0	AU26	0	0	1	0	pi
0	0	0	0	0	AU10	0	AU16	0	0	0	1	0	bf
0	0	0	0	0	AU10	0	AU16	0	0	0	1	0	bf
0	0	0	0	AU9	AU10	AU12	AU16	0	0	0	1	0	bf
0	0	0	0	AU9	AU10	AU12	AU16	0	AU27	0	2	1	bf
0	0	0	0	AU9	AU10	AU12	AU16	0	AU27	0	2	1	bf
0	0	0	0	AU9	AU10	AU12	AU16	0	AU27	0	2	1	bf
0	0	0	0	AU9	AU10	AU12	AU16	0	AU27	0	2	1	bf
0	0	0	0	AU9	AU10	AU12	AU16	0	AU27	0	2	1	bf
0	0	0	0	AU9	AU10	AU12	AU16	0	0	0	2	0	bf
0	0	0	0	AU9	AU10	AU12	AU16	0	AU27	0	2	1	bf
0	0	0	0	AU9	AU10	AU12	AU16	0	0	0	2	0	bf
0	0	0	0	AU9	AU10	AU12	AU16	0	0	0	2	0	bf
0	0	0	0	AU9	AU10	AU12	AU16	0	0	0	2	0	bf
0	0	0	0	AU9	AU10	AU12	AU16	0	AU27	0	2	1	bf
0	0	0	0	AU9	AU10	AU12	AU16	0	AU27	0	2	1	bf
0	0	0	0	AU9	AU10	AU12	AU16	0	AU27	0	2	1	bf
0	0	0	0	AU9	AU10	AU12	AU16	0	0	0	2	0	bf
0	0	0	0	AU9	AU10	AU12	AU16	0	0	0	1	0	bf
0	0	0	0	AU9	AU10	AU12	AU16	0	0	0	1	0	bf
0	0	0	0	AU9	AU10	AU12	AU16	0	0	0	2	0	bf
0	0	0	0	AU9	AU10	AU12	AU16	0	0	0	1	0	bf
0	0	0	0	AU9	AU10	AU12	AU16	0	AU27	0	1	1	bf
0	0	0	0	AU9	AU10	AU12	AU16	0	AU27	0	3	1	bf
0	0	0	0	AU9	AU10	AU12	AU16	0	0	0	1	0	bf
0	0	0	0	AU9	AU10	AU12	AU16	AU26	0	0	1	0	bf
0	0	0	0	AU9	AU10	AU12	AU16	0	0	0	1	0	bf
0	0	0	0	AU9	AU10	AU12	AU16	AU26	0	0	1	0	bf
0	0	0	0	AU9	AU10	AU12	AU16	0	AU27	0	2	1	bf
0	0	0	0	AU9	AU10	AU12	AU16	0	AU27	0	2	1	bf
0	0	0	0	AU9	AU10	AU12	AU16	0	AU27	0	2	1	bf
0	0	0	0	AU9	AU10	AU12	AU16	0	AU27	0	2	1	bf
0	0	0	0	AU9	AU10	AU12	AU16	0	AU27	0	2	1	bf
0	0	0	0	AU9	AU10	AU12	AU16	0	AU27	0	2	1	bf
0	0	0	0	AU9	AU10	AU12	AU16	0	AU27	0	2	1	bf
0	0	0	0	AU9	AU10	AU12	AU16	0	AU27	0	2	1	bf
0	0	0	0	AU9	AU10	AU12	AU16	AU26	0	AD19	1	0	bf
0	0	0	0	AU9	AU10	AU12	AU16	0	AU27	0	2	1	or
0	0	0	0	AU9	AU10	AU12	AU16	AU26	0	0	1	0	or
0	0	0	0	AU9	AU10	AU12	AU16	AU26	0	AD19	1	0	or
0	0	AU6	0	AU9	AU10	AU12	AU16	0	AU27	0	3	1	or
0	0	AU6	0	AU9	AU10	AU12	AU16	0	AU27	0	3	1	or
0	0	0	0	0	AU10	AU12	AU16	0	AU27	0	3	1	or
0	0	0	0	0	AU10	AU12	AU16	0	AU27	0	3	1	or
0	0	0	0	AU9	AU10	AU12	AU16	0	AU27	0	1	1	or
0	0	0	0	AU9	AU10	AU12	AU16	0	0	0	2	0	or
0	0	0	0	0	AU10	AU12	AU16	AU26	0	0	2	0	or
AU1.2	0	0	0	AU9	AU10	AU12	AU16	0	AU27	0	2	1	or
AU1.2	0	0	0	AU9	AU10	AU12	AU16	0	AU27	0	2	1	or
AU1.2	0	0	0	AU9	AU10	AU12	AU16	0	AU27	0	2	1	or
AU1.2	0	0	0	AU9	AU10	AU12	AU16	0	AU27	0	2	1	or
AU1.2	0	0	0	AU9	AU10	AU12	AU16	0	AU27	0	2	1	or
AU1.2	0	0	0	AU9	AU10	AU12	AU16	AU26	0	0	2	1	or
AU1.2	0	0	0	AU9	AU10	AU12	AU16	0	AU27	0	2	1	or
0	0	0	0	AU9	AU10	AU12	AU16	0	AU27	0	2	1	or
0	0	0	0	AU9	AU10	AU12	AU16	0	0	0	3	0	or
0	0	0	0	AU9	AU10	AU12	AU16	0	AU27	0	3	1	or
0	0	0	0	AU9	AU10	AU12	AU16	0	AU27	0	3	1	or
0	0	0	0	AU9	AU10	AU12	AU16	0	AU27	0	3	1	or
0	0	0	0	0	AU10	AU12	AU16	0	AU27	0	3	1	or
AU1.2	0	0	0	AU9	AU10	AU12	AU16	0	AU27	0	2	1	or
AU1.2	0	0	0	AU9	AU10	AU12	AU16	0	AU27	0	2	1	or
AU1.2	0	0	0	AU9	AU10	AU12	AU16	0	AU27	0	2	1	or
AU1.2	0	0	0	AU9	AU10	AU12	AU16	0	AU27	0	2	1	or
AU1.2	0	0	0	AU9	AU10	AU12	AU16	0	AU27	0	2	1	or
AU1.2	0	0	0	AU9	AU10	AU12	AU16	0	AU27	0	2	1	or
0	0	0	0	0	AU10	AU12	0	AU26	0	0	1	0	or
0	0	0	0	AU9	AU10	AU12	0	0	0	0	1	0	or
0	0	0	0	AU9	AU10	AU12	0	0	AU27	0	1	1	or
0	0	0	0	AU9	AU10	AU12	0	0	0	0	1	0	or
0	0	0	0	AU9	AU10	AU12	AU16	0	AU27	0	2	1	or
AU1.2	0	0	0	0	AU10	AU12	0	0	0	0	2	0	or
AU1.2	0	0	0	AU9	AU10	AU12	AU16	0	AU27	0	2	1	or
0	0	0	0	AU9	AU10	AU12	AU16	0	0	0	3	0	pin
0	0	0	0	AU9	AU10	AU12	AU16	0	0	0	3	0	pin
0	0	0	0	AU9	AU10	AU12	AU16	0	0	0	2	0	pin
0	0	0	0	AU9	AU10	AU12	AU16	0	0	0	2	0	pin
0	0	0	0	AU9	AU10	AU12	AU16	0	AU27	0	2	1	pin
0	0	0	0	AU9	AU10	AU12	AU16	0	AU27	0	2	1	pin
0	0	0	0	0	AU10	AU12	0	0	0	0	2	0	pin
0	0	0	0	AU9	AU10	AU12	AU16	0	0	AD19	2	0	pin
0	0	0	0	AU9	AU10	AU12	AU16	0	AU27	0	2	1	pin
0	0	0	0	AU9	AU10	AU12	AU16	0	AU27	0	2	1	pin
0	0	0	0	AU9	AU10	AU12	AU16	0	AU27	0	2	1	pin
0	0	0	0	AU9	AU10	AU12	AU16	0	AU27	0	2	1	pin
0	0	0	0	0	AU10	AU12	AU16	AU26	0	0	1	0	pin
0	0	0	0	AU9	AU10	AU12	AU16	AU26	0	0	2	0	pin
0	0	0	0	AU9	AU10	AU12	AU16	0	AU27	0	2	1	pin
0	0	0	0	AU9	AU10	AU12	AU16	0	AU27	0	2	1	pin
0	0	0	0	AU9	AU10	AU12	AU16	0	AU27	0	2	1	pin
0	0	0	0	AU9	AU10	AU12	AU16	AU26	0	0	2	0	pin
0	0	0	0	AU9	AU10	AU12	AU16	0	0	0	2	0	pin
0	0	0	0	AU9	AU10	AU12	AU16	0	0	0	1	0	pin
0	0	0	0	0	AU10	AU12	AU16	0	0	0	1	0	pin
0	0	0	0	AU9	AU10	AU12	AU16	0	0	0	1	0	pin
AU1.2	0	0	0	AU9	AU10	AU12	AU16	0	0	0	1	0	pin
0	0	0	0	AU9	AU10	AU12	AU16	0	0	0	1	0	pin
0	0	0	0	0	AU10	AU12	0	0	0	0	1	0	pin
0	0	0	0	0	AU10	AU12	AU16	0	0	0	1	0	pin
0	0	0	0	AU9	AU10	AU12	AU16	0	0	0	1	0	pin
0	0	0	0	0	AU10	AU12	AU16	0	0	0	1	0	pin
0	0	0	0	AU9	AU10	AU12	AU16	0	0	0	1	0	pin
0	0	0	0	AU9	AU10	AU12	AU16	0	0	0	2	0	pin
0	0	0	0	AU9	AU10	AU12	AU16	0	AU27	0	2	1	pin
0	0	0	0	0	AU10	0	AU16	AU26	0	0	2	1	pin
0	0	0	0	AU9	AU10	AU12	AU16	AU26	0	0	2	1	pin
0	0	0	0	AU9	AU10	AU12	AU16	0	0	0	2	0	pin
0	0	0	0	AU9	AU10	AU12	AU16	0	0	0	1	0	pin
0	0	0	0	AU9	AU10	AU12	AU16	0	AU27	0	2	1	pin
0	0	0	0	AU9	AU10	AU12	AU16	0	0	0	2	0	ma
AU1.2	0	0	0	0	AU10	AU12	0	0	0	0	1	0	ma
0	0	0	0	0	AU10	AU12	0	AU26	0	0	1	0	ma
0	0	0	0	0	AU10	AU12	AU16	0	AU27	0	3	1	ma
0	0	0	0	AU9	AU10	AU12	AU16	AU26	0	0	2	1	ma
0	0	0	0	0	AU10	AU12	0	0	0	0	1	0	ma
0	0	0	0	AU9	AU10	AU12	AU16	0	0	0	1	0	ma
0	0	0	0	AU9	AU10	AU12	AU16	0	0	0	1	0	ma
0	0	0	0	AU9	AU10	AU12	AU16	0	0	0	1	0	ma
0	0	0	0	AU9	AU10	AU12	AU16	0	0	0	1	0	ma
0	0	0	0	AU9	AU10	AU12	AU16	0	0	0	1	0	ma
AU1.2	0	0	0	AU9	AU10	AU12	AU16	AU26	0	0	1	0	ma
0	0	0	0	AU9	AU10	AU12	AU16	0	0	0	1	0	ma
0	0	0	0	AU9	AU10	AU12	AU16	AU26	0	0	1	0	ma
0	0	0	0	0	AU10	AU12	AU16	0	AU27	0	3	1	ma
0	0	0	0	AU9	AU10	AU12	AU16	AU26	0	0	1	0	ma
0	0	0	0	AU9	AU10	AU12	0	AU26	0	0	1	0	ma
AU1.2	0	0	0	AU9	AU10	AU12	AU16	AU26	0	0	1	0	ma
0	0	0	0	AU9	AU10	AU12	AU16	0	0	0	1	0	ma
0	0	0	0	0	AU10	AU12	AU16	AU26	0	0	1	0	ma
0	0	0	0	0	AU10	AU12	AU16	0	AU27	0	3	1	ma
0	0	0	0	AU9	AU10	AU12	0	0	0	0	1	0	ma
0	0	0	0	AU9	AU10	AU12	AU16	AU26	0	0	1	0	ma
0	0	0	0	AU9	AU10	AU12	AU16	AU26	0	0	1	0	ma
0	0	0	0	0	AU10	AU12	AU16	0	0	0	1	0	ma
AU1.2	0	AU6	0	AU9	AU10	AU12	AU16	0	AU27	0	1	1	ma
0	0	0	0	AU9	AU10	AU12	AU16	AU26	0	0	2	0	ma
0	0	0	0	AU9	AU10	AU12	AU16	0	0	0	2	0	ma
0	0	0	0	AU9	AU10	AU12	AU16	AU26	0	0	1	1	ma
AU1.2	0	0	0	0	AU10	AU12	AU16	0	0	0	2	0	ma
0	0	0	0	AU9	AU10	AU12	AU16	AU26	0	AD19	3	0	ma
0	0	0	0	AU9	AU10	AU12	AU16	AU26	0	0	1	0	ma
0	0	0	0	AU9	AU10	AU12	AU16	0	0	0	1	0	ma
0	0	0	0	AU9	AU10	AU12	AU16	0	0	0	1	0	ma
0	0	0	0	AU9	AU10	AU12	AU16	AU26	0	0	1	0	ma
0	0	0	0	0	AU10	AU12	AU16	AU26	0	0	1	0	ma
0	0	0	0	AU9	AU10	AU12	AU16	0	AU27	0	3	1	pc
0	0	0	0	AU9	AU10	AU12	AU16	0	0	AD19	1	0	pc
0	0	0	0	AU9	AU10	AU12	AU16	0	0	0	2	0	pc
0	0	0	0	AU9	AU10	AU12	AU16	AU26	0	0	2	0	pc
0	0	0	0	AU9	AU10	AU12	AU16	0	AU27	0	2	1	pc
0	0	0	0	AU9	AU10	AU12	AU16	0	0	0	1	0	pc
0	0	0	0	AU9	AU10	AU12	AU16	AU26	0	0	2	0	pc
AU1.2	0	0	0	AU9	AU10	AU12	0	AU26	0	0	2	1	pc
0	0	0	0	AU9	AU10	AU12	AU16	AU26	0	0	1	0	pc
0	0	0	0	AU9	AU10	AU12	AU16	0	0	0	2	0	pc
0	0	0	0	AU9	AU10	AU12	AU16	0	AU27	0	3	1	pc
0	0	0	0	AU9	AU10	AU12	AU16	0	0	0	1	0	pc
0	0	0	0	AU9	AU10	AU12	0	0	0	0	1	0	pc
0	0	0	0	AU9	AU10	AU12	AU16	AU26	0	0	3	1	pc
0	0	0	0	AU9	AU10	AU12	0	0	0	0	1	0	pc
0	0	0	0	AU9	AU10	AU12	AU16	0	AU27	0	2	1	pc
0	0	0	0	AU9	AU10	AU12	AU16	0	AU27	0	2	1	pc
0	0	0	0	AU9	AU10	AU12	AU16	0	0	0	1	0	pc
0	0	0	0	AU9	AU10	AU12	AU16	0	0	0	1	0	pc
0	0	0	0	AU9	AU10	AU12	AU16	0	AU27	0	2	1	pc
0	0	0	0	0	AU10	0	0	0	0	0	2	0	pc
0	0	0	0	AU9	AU10	AU12	0	0	0	0	1	0	pc
0	0	0	0	AU9	AU10	AU12	AU16	0	0	0	1	0	pc
0	0	0	0	AU9	AU10	AU12	0	0	0	0	1	0	pc
0	0	0	0	AU9	AU10	AU12	0	0	0	0	2	0	pc
0	0	0	0	AU9	AU10	AU12	AU16	0	0	0	1	0	pc
AU1.2	0	0	0	AU9	AU10	AU12	AU16	0	0	0	2	0	pc
0	0	0	0	AU9	AU10	AU12	AU16	0	AU27	0	3	1	pc
AU1.2	0	0	0	AU9	AU10	AU12	AU16	0	0	0	2	0	pc
0	0	0	0	AU9	AU10	AU12	AU16	0	0	0	1	0	pc
0	0	0	0	AU9	AU10	AU12	AU16	AU26	0	0	2	0	pc
0	0	0	0	0	AU10	AU12	AU16	AU26	0	0	3	0	pc
0	0	0	0	AU9	AU10	AU12	AU16	0	0	0	2	0	pc
0	0	0	0	AU9	AU10	AU12	AU16	0	AU27	0	3	1	pc
0	0	0	0	AU9	AU10	AU12	AU16	0	0	0	2	0	pc
0	0	0	0	AU9	AU10	AU12	AU16	AU26	0	0	3	1	pc
0	0	0	0	AU9	AU10	AU12	AU16	0	AU27	0	2	1	vs
0	0	0	0	AU9	AU10	AU12	AU16	0	0	0	1	0	vs
0	0	0	0	AU9	AU10	AU12	AU16	AU26	0	0	1	0	vs
0	0	0	0	AU9	AU10	AU12	AU16	AU26	0	0	1	0	vs
0	0	0	0	AU9	AU10	AU12	AU16	0	0	0	2	0	vs
0	0	0	0	AU9	AU10	AU12	AU16	0	AU27	0	1	1	vs
0	0	0	0	AU9	AU10	AU12	AU16	0	AU27	0	1	1	vs
0	0	0	0	AU9	AU10	AU12	AU16	0	AU27	0	1	1	vs
0	0	0	0	AU9	AU10	AU12	AU16	0	AU27	0	1	1	vs
0	0	0	0	AU9	AU10	AU12	AU16	0	0	0	1	0	vs
0	0	0	0	AU9	AU10	AU12	AU16	0	AU27	0	1	1	vs
0	0	0	0	AU9	AU10	AU12	AU16	0	0	0	1	0	vs
0	0	0	0	AU9	AU10	AU12	AU16	0	AU27	AD19	1	1	vs
0	0	0	0	AU9	AU10	AU12	AU16	0	AU27	0	1	1	vs
0	0	0	0	AU9	AU10	AU12	AU16	0	0	0	1	0	vs
0	0	0	0	AU9	AU10	AU12	AU16	0	AU27	0	1	1	vs
0	0	0	0	AU9	AU10	AU12	AU16	0	0	0	2	0	vs
0	0	0	0	AU9	AU10	AU12	AU16	0	AU27	0	2	1	vs
0	0	0	0	AU9	AU10	AU12	AU16	0	0	0	1	0	vs
0	0	0	0	AU9	AU10	AU12	AU16	0	AU27	0	2	1	vs
0	0	0	0	AU9	AU10	AU12	AU16	0	0	0	1	0	vs
0	0	0	0	AU9	AU10	AU12	AU16	0	AU27	0	1	1	vs
0	0	0	0	AU9	AU10	AU12	AU16	0	AU27	0	1	1	vs
0	0	0	0	AU9	AU10	AU12	AU16	0	AU27	0	1	1	vs
0	0	0	0	AU9	AU10	AU12	AU16	0	0	0	1	0	vs
0	0	0	0	AU9	AU10	AU12	AU16	0	AU27	0	1	1	vs
0	0	0	0	AU9	AU10	AU12	AU16	0	0	0	1	0	vs
0	0	0	0	AU9	AU10	AU12	AU16	0	0	0	1	0	vs
0	0	0	0	AU9	AU10	AU12	AU16	0	AU27	0	2	1	vs
0	0	0	0	AU9	AU10	AU12	AU16	0	0	0	1	0	vs
0	0	0	0	AU9	AU10	AU12	AU16	0	0	0	1	0	vs
0	0	0	0	AU9	AU10	AU12	AU16	0	AU27	AD19	1	1	vs
0	0	0	0	AU9	AU10	AU12	AU16	0	0	0	1	0	vs
0	0	0	0	AU9	AU10	AU12	AU16	0	AU27	0	1	1	vs
0	0	0	0	AU9	AU10	AU12	AU16	0	AU27	AD19	1	1	vs
0	0	0	0	AU9	AU10	AU12	AU16	0	0	AD19	1	0	vs
