# Supplementary material for: Teeth Baring as a Model to Understand Complex Facial Signals in a Tolerant Macaque Species
Source: Am J Primatol. 2024 Nov 17;87(1):e23697. doi: 10.1002/ajp.23697 (PMC11650955; doi:10.1002/ajp.23697)
Supplement: Supplementary file 7 — Supporting information. [file AJP-87-e23697-s002.csv]

AU1plus2	AU41	AU6	AU43	AU9	AU10	AU12	AU16	AU26	AU27	AD19	Contesto	Comportamento	Attore	Sesso
0	0	0	0	0	0	1	0	1	0	0	1	0	3n	1
0	0	0	0	0	1	1	0	0	0	0	1	0	3n	1
0	0	0	0	0	1	1	0	0	0	0	1	0	3n	1
0	0	0	0	0	1	1	0	0	0	0	1	0	3n	1
0	0	0	0	0	1	1	0	0	0	0	1	0	3n	1
0	0	0	0	0	1	1	0	0	0	0	1	0	3n	1
0	0	0	0	0	1	1	0	0	0	0	1	0	3n	1
0	0	0	0	1	1	0	1	0	1	0	1	1	ppu	0
0	0	0	0	1	1	1	1	0	0	0	1	0	cd	0
1	0	0	0	1	1	1	0	0	1	0	1	1	mb	1
0	0	0	0	1	1	1	0	0	1	0	1	1	mb	1
0	0	0	0	0	1	1	0	1	0	0	1	0	mb	1
0	0	0	0	1	1	1	0	1	0	0	1	0	mb	1
0	0	0	0	1	1	1	1	1	0	0	1	0	mb	1
0	0	0	0	0	1	1	0	1	0	0	1	0	mb	1
0	0	0	0	1	1	1	1	0	1	0	1	1	mb	1
0	0	0	0	1	1	1	1	0	1	0	1	1	mb	1
0	0	0	0	1	1	1	1	0	0	0	1	0	gf	0
0	0	0	0	0	1	1	1	0	0	0	3	0	gf	0
0	0	0	0	1	1	1	1	1	0	0	1	0	mb	1
0	0	0	0	1	1	0	1	0	0	0	1	0	cd	0
0	0	0	0	1	1	1	1	1	0	0	1	0	vo	1
0	0	0	0	1	1	1	1	1	0	0	1	0	vo	1
0	0	0	0	1	1	1	1	1	0	0	1	0	vo	1
0	0	0	0	0	1	1	1	1	0	0	3	0	co	1
0	0	0	0	1	1	1	1	0	0	0	1	0	pr	0
0	0	0	0	1	1	0	0	0	0	0	1	0	pr	0
0	0	0	0	1	1	0	0	0	0	0	1	0	pr	0
0	0	0	0	0	1	0	0	0	0	0	1	0	pr	0
0	0	0	0	0	1	0	0	0	0	0	1	0	pr	0
0	0	0	0	0	1	0	0	0	0	0	1	0	pr	0
0	0	0	0	1	1	0	0	0	0	0	1	0	pr	0
0	0	0	0	1	1	1	1	1	0	0	3	0	mb	1
1	0	0	0	1	1	1	1	1	0	0	1	0	sbb	1
0	0	0	0	1	1	1	1	0	0	0	1	0	sy	1
0	0	0	0	0	1	1	1	1	0	0	1	0	sy	1
1	0	0	0	1	1	1	1	0	1	0	1	1	sbb	1
0	0	0	0	1	1	1	1	0	1	0	1	1	so	0
0	0	0	0	0	1	1	1	0	0	0	2	0	mb	1
0	0	0	0	1	1	1	1	0	1	0	2	1	sy	1
0	0	0	0	1	1	1	1	1	0	0	1	0	sy	1
0	0	0	0	0	1	1	1	0	0	0	1	0	mb	1
0	0	0	0	1	1	1	1	1	0	0	1	0	sy	1
0	0	0	0	0	1	1	0	0	0	0	1	0	sbb	1
0	0	0	0	1	1	1	1	1	0	0	1	0	mb	1
0	0	0	0	1	1	1	1	1	0	0	2	0	mb	1
0	0	0	0	1	1	1	1	1	0	0	2	0	mb	1
0	0	0	0	1	1	1	1	0	1	0	2	1	mb	1
0	0	0	0	1	1	1	1	1	0	0	2	0	pe	1
0	0	0	0	0	1	1	1	1	0	0	2	0	pe	1
0	0	0	0	1	1	1	0	0	0	0	1	0	sbb	1
0	0	0	0	1	1	1	0	1	0	0	1	0	sbb	1
1	0	0	0	0	1	1	0	0	0	0	1	0	3n	1
0	0	0	0	0	1	1	1	1	0	0	1	0	3n	1
0	0	0	0	0	1	1	1	1	0	0	1	0	3n	1
1	0	0	0	1	1	1	1	0	0	0	1	0	sbb	1
0	0	0	0	0	1	1	0	0	0	0	1	0	sbb	1
0	0	0	0	1	1	1	1	1	0	0	1	0	pe	1
0	0	0	0	1	1	1	1	1	0	0	1	0	pe	1
0	0	0	0	0	1	0	1	1	0	0	1	0	pe	1
0	0	0	0	0	1	1	1	1	0	0	3	0	3n	1
0	0	0	0	0	1	1	1	0	0	0	1	0	sbb	1
1	0	0	0	1	1	1	1	1	0	0	1	0	sbb	1
0	0	0	0	1	1	0	1	1	0	0	1	0	mb	1
1	0	0	0	1	1	1	1	1	0	0	3	0	3n	1
0	0	0	0	0	1	1	1	1	0	0	3	0	3n	1
0	1	0	0	1	1	1	1	1	0	0	3	0	sbb	1
1	0	0	0	1	1	1	1	0	1	0	3	1	pic	1
0	0	0	0	1	1	1	1	1	0	0	1	0	sbb	1
0	0	0	0	1	1	1	1	1	0	0	1	0	sbb	1
1	0	0	0	1	1	1	1	1	0	0	1	0	sbb	1
0	0	0	0	1	1	1	1	0	0	0	1	0	ve	0
0	0	0	0	1	1	1	1	1	0	0	3	0	pic	1
0	0	0	0	1	1	1	1	0	0	1	1	0	3c	1
0	0	0	0	1	1	1	1	1	0	0	2	0	so	0
0	0	0	0	0	1	1	1	0	0	0	2	0	so	0
1	0	0	0	1	1	1	1	0	1	0	2	1	so	0
1	0	0	0	1	1	1	1	0	1	0	2	1	so	0
0	0	0	0	0	1	0	1	0	0	0	2	0	so	0
0	0	0	0	0	1	1	1	1	0	0	3	0	cd	0
0	0	0	0	1	1	1	1	0	0	0	1	0	cd	0
0	0	0	0	0	1	0	1	0	0	0	3	0	pg	0
0	0	0	0	0	1	0	0	0	0	0	1	0	3c	1
0	1	0	0	1	1	1	1	1	0	0	3	0	amb	1
0	0	0	0	0	1	1	1	1	0	0	3	0	ppu	0
0	0	0	0	0	1	0	1	0	0	0	1	0	mb	1
0	0	0	0	0	1	1	1	1	0	0	3	0	ppu	0
0	0	0	0	1	1	1	1	1	0	0	2	0	3c	1
1	0	0	0	0	1	0	0	0	0	0	1	0	mb	1
1	0	0	0	0	1	1	1	0	0	1	1	0	gf	0
0	0	0	0	0	1	0	1	0	0	0	1	0	cg	0
0	0	0	0	1	1	0	1	0	0	0	1	0	cg	0
0	0	0	0	1	1	1	1	0	1	0	3	1	sc	1
0	0	0	0	0	1	1	1	0	0	0	3	0	cg	0
0	0	0	0	0	1	0	1	0	0	0	3	0	cg	0
0	0	0	0	1	1	1	1	0	0	1	1	0	cd	0
1	0	0	0	1	1	1	1	0	1	0	3	1	pr	0
0	0	0	0	1	1	1	1	0	1	0	3	1	pr	0
0	0	0	0	1	1	1	1	1	0	1	1	0	tir	0
0	0	0	0	1	1	0	0	0	0	0	1	0	pr	0
0	0	0	0	0	1	0	0	0	0	0	1	0	pr	0
0	0	0	0	0	1	0	0	0	0	0	1	0	pr	0
0	0	0	0	1	1	1	1	0	0	0	1	0	pr	0
0	0	0	0	1	1	1	1	0	0	0	1	0	pr	0
0	0	0	0	0	1	0	0	0	0	0	1	0	tir	0
0	0	0	0	1	1	1	1	0	1	0	2	1	pi	1
0	0	0	0	1	1	1	1	0	1	0	2	1	pi	1
0	0	0	0	1	1	1	1	0	1	0	2	1	pi	1
0	0	0	0	1	1	1	1	1	0	0	1	0	pic	1
0	0	0	0	1	1	1	1	1	0	0	2	0	cs	1
0	0	0	0	1	1	1	1	0	1	0	2	1	cs	1
0	0	0	0	1	1	1	1	1	0	0	2	0	cs	1
0	0	0	0	1	1	1	1	0	0	0	2	0	cs	1
0	0	0	0	1	1	1	1	1	0	0	2	0	cs	1
0	0	0	0	1	1	1	1	0	1	0	2	1	cs	1
0	0	0	0	1	1	1	1	0	1	0	2	1	pi	1
0	0	0	0	1	1	1	1	0	1	0	2	1	cs	1
0	0	0	0	1	1	1	1	0	1	0	2	1	cs	1
0	0	0	0	0	1	1	1	0	1	0	2	1	cs	1
0	0	0	0	0	1	0	0	0	0	0	2	0	pi	1
0	0	0	0	0	1	1	1	1	0	0	2	0	pi	1
0	0	0	0	1	1	1	1	1	0	0	1	0	pic	1
0	0	0	0	0	1	1	1	0	0	0	1	0	sa	0
0	0	0	0	1	1	1	1	0	1	0	1	1	br	0
0	0	0	0	0	1	1	1	0	0	0	3	0	pu	1
0	0	0	0	1	1	1	1	0	0	0	1	0	cd	0
0	0	0	0	0	1	1	1	0	0	0	1	0	cg	0
0	0	0	0	1	1	1	1	0	0	0	1	0	so	0
0	0	0	0	0	1	1	1	1	0	0	1	0	df	1
0	0	0	0	1	1	1	1	1	0	0	3	0	bt	1
0	0	0	0	1	1	1	1	0	1	0	3	1	rc	1
0	0	0	0	0	1	1	1	0	1	0	3	1	rc	1
0	0	0	0	1	1	1	1	1	0	0	3	0	pu	1
0	0	0	0	1	1	0	1	0	1	0	3	1	pp	0
0	0	0	0	1	1	1	1	0	1	0	1	1	pg	0
0	0	0	0	1	1	1	1	0	1	0	1	1	pg	0
0	0	0	0	1	1	1	1	0	1	0	1	1	pg	0
0	0	0	0	1	1	1	1	1	0	0	1	0	pg	0
0	0	0	0	1	1	1	1	1	0	0	1	0	mb	1
0	0	0	0	1	1	1	1	0	1	0	2	1	juv	2
0	0	0	0	0	1	0	1	1	0	0	2	0	mb	1
0	0	0	0	1	1	1	1	0	0	0	1	0	mb	1
0	0	0	0	1	1	1	1	0	0	1	1	0	mb	1
0	0	0	0	0	1	1	0	0	0	0	1	0	cg	0
0	0	0	0	1	1	1	1	0	0	0	1	0	cg	0
0	0	0	0	1	1	1	1	1	0	0	1	0	mb	1
0	0	0	0	1	1	1	1	1	0	0	1	0	vo	1
0	0	0	0	1	1	1	1	0	0	0	1	0	vo	1
0	0	0	0	0	1	1	1	0	0	0	1	0	vo	1
0	1	0	0	1	1	1	1	0	1	0	3	1	tir	0
0	0	0	0	1	1	1	1	0	1	0	3	1	tir	0
0	0	0	0	1	1	1	1	0	1	0	3	1	pic	1
1	0	0	0	1	1	1	1	0	1	0	3	1	pic	1
0	0	0	0	1	1	1	1	1	0	0	3	0	mb	1
0	0	0	0	0	1	1	1	1	0	0	1	0	3n	1
0	0	0	0	0	1	1	1	1	0	0	3	0	3n	1
0	0	0	0	0	1	1	1	0	0	0	1	0	juv	2
0	0	0	0	0	1	1	0	0	0	0	1	0	juv	2
0	0	0	0	1	1	1	1	0	1	0	3	1	no	0
0	0	0	0	0	1	0	1	1	0	0	3	0	no	0
0	0	0	0	1	1	1	1	0	1	0	3	1	no	0
0	0	0	0	1	1	1	1	1	0	0	2	0	tir	0
0	0	0	0	1	1	1	1	1	0	0	2	0	tir	0
0	0	0	0	1	1	1	1	1	0	0	1	0	pr	0
1	0	0	0	1	1	1	1	1	0	0	1	0	no	0
0	0	0	0	1	1	1	1	0	1	0	3	1	bt	1
0	0	0	0	1	1	1	1	0	0	0	1	0	bb	1
1	0	0	0	1	1	1	1	0	0	1	1	0	lo	0
0	0	0	0	1	1	1	1	0	0	1	1	0	lo	0
0	0	0	0	0	1	1	0	0	0	0	1	0	cg	0
0	0	0	0	1	1	1	1	0	1	0	3	1	sb	1
1	0	0	0	1	1	1	1	0	1	0	3	1	sb	1
0	0	1	0	1	1	1	1	0	1	0	3	1	sb	1
0	0	0	0	1	1	1	1	0	0	0	1	0	ou	0
0	0	0	0	1	1	1	1	0	0	0	1	0	ou	0
0	0	0	0	0	1	1	1	0	0	0	1	0	pic	1
0	0	0	0	0	1	1	1	0	0	0	1	0	3c	1
0	0	0	0	1	1	1	1	1	0	0	1	0	no	0
0	0	0	0	1	1	1	1	1	0	0	1	0	no	0
0	0	0	0	1	1	1	1	1	0	0	1	0	no	0
0	0	0	0	1	1	1	1	0	1	0	1	1	no	0
0	0	0	0	0	1	1	0	1	0	0	2	1	pu	1
0	0	0	0	1	1	1	1	1	0	0	2	0	pu	1
0	0	0	0	1	1	1	1	1	0	0	2	0	es	1
0	0	0	0	1	1	1	1	1	0	0	2	0	es	1
0	0	0	0	0	1	1	1	1	0	0	1	0	es	1
0	0	0	0	0	1	1	1	0	0	0	1	0	es	1
0	0	0	0	0	1	1	1	1	0	0	1	0	3n	1
0	0	0	0	0	1	1	1	1	0	0	1	0	3n	1
0	0	0	0	1	1	1	1	0	0	0	1	0	pg	0
0	0	0	0	1	1	1	1	0	0	0	1	0	pg	0
0	0	0	0	1	1	1	1	1	0	0	1	1	pg	0
0	0	0	0	1	1	1	1	1	0	0	2	0	3c	1
1	0	0	0	1	1	1	0	0	0	0	2	0	3c	1
0	0	0	0	1	1	1	0	0	0	0	1	0	3c	1
0	0	0	0	1	1	1	1	1	0	0	1	0	3c	1
0	0	0	0	0	1	0	0	0	0	0	1	0	3c	1
0	0	0	0	1	1	1	1	0	1	0	3	1	bt	1
0	0	0	0	0	1	1	1	0	0	0	3	0	bt	1
0	0	0	0	1	1	1	1	0	1	0	2	1	bt	1
0	0	0	0	1	1	1	1	1	0	0	2	0	bt	1
0	0	0	0	1	1	1	1	1	0	0	2	0	cp	1
1	0	0	0	1	1	1	1	1	0	0	2	0	cp	1
0	0	0	0	1	1	1	1	0	1	0	2	1	cp	1
1	0	0	0	1	1	1	1	0	0	1	1	0	su	0
0	0	0	0	1	1	1	1	1	0	0	3	0	so	0
0	0	0	0	0	1	1	1	1	0	0	1	0	tr	1
0	0	0	0	1	1	1	1	0	0	0	2	0	co	1
0	0	0	0	0	1	1	1	0	1	0	3	1	pu	1
0	0	0	0	0	1	1	0	1	0	0	1	0	tir	0
0	0	0	0	1	1	1	1	1	0	0	2	0	bb	1
0	0	0	0	1	1	1	1	0	0	0	2	0	bb	1
0	0	0	0	1	1	1	1	1	0	1	2	0	bb	1
0	0	0	0	1	1	1	1	0	1	0	2	1	bb	1
0	0	0	1	1	1	1	1	0	1	0	2	1	bb	1
0	0	0	0	1	1	1	1	1	0	0	2	0	bb	1
0	0	0	0	1	1	1	1	1	0	0	2	0	bb	1
0	0	0	0	1	1	1	1	0	1	0	2	1	bb	1
0	0	0	0	1	1	1	1	0	1	0	2	1	bb	1
0	0	0	0	1	1	1	1	0	1	0	2	1	bb	1
0	0	0	0	1	1	1	1	0	1	0	2	1	bb	1
0	0	0	0	1	1	1	1	0	1	0	2	1	bb	1
0	0	0	0	1	1	1	1	0	1	0	2	1	bb	1
0	0	0	0	0	1	1	1	1	0	0	3	0	bb	1
0	0	0	0	1	1	1	1	1	0	0	1	0	sy	1
0	0	0	0	1	1	1	1	0	0	0	1	0	gf	0
0	0	0	0	1	1	1	1	0	1	0	1	1	gf	0
0	0	0	0	1	1	1	1	0	1	0	2	1	cn	1
0	0	0	0	1	1	1	1	0	1	0	2	1	cn	1
0	0	0	0	1	1	1	1	0	1	0	3	1	pe	1
0	0	0	0	1	1	1	1	0	1	0	3	1	ndt	1
0	0	0	0	1	1	1	1	0	1	0	2	1	juv	2
0	0	0	0	1	1	1	1	0	1	0	2	1	cs	1
0	0	0	0	1	1	1	1	0	1	0	2	1	es	1
0	0	0	0	1	1	1	1	1	0	0	2	0	es	1
0	0	0	0	1	1	1	1	0	1	0	2	1	es	1
0	0	0	0	1	1	1	1	1	0	0	2	0	es	1
0	0	0	0	0	1	1	0	0	0	0	2	0	es	1
0	0	0	0	1	1	1	1	0	0	0	2	0	cs	1
0	0	0	0	1	1	1	1	0	0	0	2	0	cs	1
1	0	0	0	0	1	1	1	0	0	0	2	0	es	1
0	0	0	0	0	1	1	0	0	0	0	2	0	es	1
0	0	0	0	0	1	1	1	0	0	0	2	0	es	1
0	0	0	0	1	1	1	1	0	1	0	2	1	es	1
0	0	0	0	1	1	1	1	0	0	0	2	0	cs	1
0	0	0	0	1	1	1	1	0	1	0	1	1	rp	1
0	0	0	0	0	1	1	1	1	0	0	2	1	pu	1
0	0	0	0	0	1	1	1	1	0	0	2	0	pu	1
0	0	0	0	0	1	1	1	1	0	0	2	0	3n	1
0	0	0	0	1	1	1	1	0	0	0	2	0	3n	1
0	0	0	0	0	1	1	0	0	0	0	2	0	3n	1
1	0	0	0	1	1	1	1	0	0	0	3	0	ve	0
0	0	0	0	1	1	1	1	0	1	0	1	1	bt	1
0	0	0	0	1	1	1	1	1	0	0	3	1	bt	1
0	0	0	0	1	1	1	1	1	0	0	3	1	bt	1
0	0	0	0	1	1	1	1	1	0	0	3	0	bt	1
0	0	0	0	1	1	1	1	1	0	0	1	0	bt	1
0	0	0	0	1	1	1	1	1	0	0	3	1	bt	1
0	0	0	0	0	1	1	1	0	0	0	1	0	pu	1
0	0	0	0	0	1	1	0	0	0	0	1	0	pu	1
0	0	0	0	0	1	1	0	0	0	0	1	0	pu	1
0	0	0	0	1	1	1	1	0	0	0	1	0	pu	1
0	0	0	0	1	1	1	1	0	0	0	1	0	pu	1
0	0	0	0	1	1	1	1	0	0	0	1	0	mh	0
0	0	0	0	1	1	1	1	0	1	0	1	1	jg	0
1	0	0	0	0	1	1	1	1	0	0	1	0	jg	0
0	0	0	0	0	1	1	1	1	0	0	1	0	jg	0
0	1	0	0	0	1	1	1	1	0	0	1	0	jg	0
0	0	0	0	1	1	1	1	0	0	0	1	0	gr	1
0	0	0	0	0	1	1	0	0	0	0	1	0	cn	1
0	0	0	0	1	1	1	1	1	0	0	1	0	cn	1
0	0	0	0	1	1	1	1	1	0	0	1	0	pu	1
0	0	0	0	1	1	1	1	0	1	0	3	1	ph	0
0	0	0	0	1	1	1	0	1	0	0	3	0	ph	0
0	0	0	0	1	1	1	0	1	0	0	3	1	ph	0
0	0	0	0	0	1	1	1	1	0	0	1	0	ph	0
0	0	0	0	1	1	1	1	0	0	0	3	0	pr	0
0	0	0	0	1	1	1	1	1	0	0	3	0	pr	0
0	0	0	0	1	1	1	1	1	0	0	2	1	bt	1
0	0	0	0	0	1	0	0	0	0	0	1	0	ndt	1
0	0	0	0	0	1	1	0	0	0	0	1	0	ndt	1
0	0	0	0	0	1	1	0	0	0	0	1	0	ndt	1
0	0	0	0	0	1	0	0	0	0	0	1	0	ndt	1
0	0	0	0	1	1	1	1	0	1	0	1	1	pg	0
0	0	0	0	1	1	1	1	0	0	0	1	0	pg	0
0	0	0	0	1	1	1	1	0	0	0	1	0	ou	0
0	0	0	0	1	1	1	1	0	0	0	1	0	ou	0
0	0	0	0	1	1	1	1	0	0	0	1	0	ou	0
0	0	0	0	1	1	1	1	0	0	0	1	0	ou	0
0	0	0	0	1	1	1	1	0	0	0	1	0	ou	0
0	0	0	0	1	1	1	1	0	0	0	1	0	ou	0
0	0	0	0	1	1	1	1	0	0	0	1	0	rp	1
0	0	0	0	1	1	1	1	0	0	0	1	0	ou	0
0	0	0	0	0	1	1	1	1	0	0	1	0	rp	1
0	0	0	0	1	1	1	1	0	0	1	1	0	sa	0
0	0	0	0	1	1	1	1	1	0	1	1	0	sa	0
0	0	0	0	1	1	1	1	1	0	0	1	0	sa	0
0	0	0	0	0	1	1	1	0	0	0	3	0	pt	0
0	0	0	0	1	1	1	1	0	1	0	3	1	amb	1
0	0	0	0	1	1	1	1	0	1	0	3	1	amb	1
0	0	1	0	1	1	1	1	0	1	0	3	1	amb	1
0	0	0	0	0	1	0	0	0	0	0	1	0	pt	0
0	0	0	0	0	1	0	0	0	0	0	1	0	pt	0
0	0	0	0	1	1	1	1	1	0	0	2	1	sb	1
1	0	0	0	1	1	1	1	1	0	0	2	0	sb	1
0	0	0	0	0	1	1	1	0	0	0	1	0	sb	1
1	0	0	0	1	1	1	1	0	0	0	2	0	sb	1
0	0	0	0	1	1	1	1	0	1	0	2	1	sb	1
1	0	0	0	1	1	1	1	0	0	0	2	0	sb	1
1	0	0	0	1	1	1	1	0	1	0	2	1	sb	1
1	0	0	0	1	1	1	1	1	0	0	1	0	sb	1
1	0	1	0	1	1	1	1	0	1	0	1	1	sb	1
0	0	0	0	1	1	1	1	0	1	0	1	1	sb	1
0	0	0	0	1	1	1	1	0	1	0	1	1	sb	1
0	0	0	0	1	1	1	1	1	0	0	2	0	3n	1
0	0	0	0	0	1	1	1	1	0	0	2	0	3n	1
0	0	0	0	0	1	1	1	1	0	0	1	0	3n	1
0	0	0	0	1	1	0	0	0	0	0	1	0	ppu	0
1	0	0	0	0	1	1	1	0	0	0	1	0	su	0
1	0	0	0	1	1	1	1	0	1	0	3	1	cp	1
1	0	0	0	0	1	1	1	0	1	0	3	1	cp	1
0	0	0	0	1	1	1	1	0	1	0	3	1	cp	1
1	0	0	0	1	1	1	1	0	1	0	3	1	cp	1
0	0	0	0	1	1	1	1	0	1	0	3	1	no	0
0	0	0	0	1	1	1	1	0	1	0	3	1	no	0
0	0	0	0	1	1	1	1	0	1	0	3	1	no	0
0	0	0	0	1	1	1	1	0	1	0	2	1	cn	1
0	0	0	0	1	1	1	1	0	0	0	3	0	jg	0
0	0	0	0	1	1	1	1	0	1	0	3	1	sc	1
0	0	0	0	1	1	1	1	0	1	0	2	1	ou	0
0	0	0	0	1	1	1	1	0	1	0	2	1	gr	1
0	0	0	0	1	1	1	1	0	1	0	2	1	no	0
1	0	0	0	1	1	1	1	1	0	0	1	0	tr	1
0	0	0	0	1	1	1	1	1	0	0	1	0	tr	1
0	0	0	0	1	1	1	1	0	0	0	1	0	tir	0
0	0	0	0	1	1	1	1	1	0	0	2	0	tir	0
1	0	0	0	1	1	1	1	0	1	0	2	1	sm	0
1	0	0	0	1	1	1	1	0	1	0	2	1	sm	0
0	0	0	0	1	1	1	1	0	1	0	2	1	tir	0
0	0	0	0	1	1	1	1	0	1	0	2	1	tir	0
0	0	0	0	1	1	1	1	0	1	0	2	1	tir	0
0	0	0	0	1	1	1	1	0	1	0	2	1	tir	0
0	0	0	0	1	1	1	1	0	1	0	2	1	br	0
0	0	0	0	1	1	1	1	1	0	1	1	0	cg	0
0	0	0	0	1	1	1	1	0	0	0	1	0	cg	0
0	0	0	0	0	1	1	1	1	0	0	2	0	df	1
0	0	0	0	1	1	1	1	0	0	0	2	0	df	1
0	0	0	0	1	1	1	1	0	1	0	2	1	gl	1
0	0	0	0	1	1	1	1	0	0	0	2	0	gl	1
0	0	0	0	1	1	1	1	0	1	0	2	1	pt	0
0	0	0	0	1	1	1	1	0	0	0	2	0	pt	0
0	0	0	0	1	1	1	1	0	1	0	2	1	pt	0
0	0	0	0	1	1	1	1	1	0	1	2	0	pt	0
0	0	0	0	1	1	1	1	0	1	0	2	1	es	1
0	0	0	0	1	1	1	1	0	0	0	1	0	es	1
0	0	0	0	1	1	1	1	0	1	0	1	1	dm	0
0	0	0	0	1	1	1	1	0	0	0	1	0	dm	0
0	0	0	0	1	1	1	1	0	0	0	1	0	jg	0
0	0	0	0	1	1	1	1	1	0	0	2	0	tir	0
0	0	0	0	1	1	1	1	0	1	0	2	1	tir	0
0	0	0	0	0	1	1	0	0	0	0	2	0	tir	0
0	0	0	0	1	1	1	1	0	1	0	2	1	tir	0
0	0	0	0	1	1	1	1	0	1	0	2	1	tir	0
0	0	0	0	1	1	1	1	0	1	0	2	1	pt	0
0	0	0	0	1	1	1	1	1	0	0	2	1	pi	1
0	0	0	0	1	1	1	1	0	1	0	2	1	pt	0
0	0	0	0	1	1	1	1	1	0	1	1	0	sb	1
0	0	0	0	1	1	1	1	1	0	0	1	0	pt	0
0	0	0	0	1	1	1	1	0	0	0	1	0	pt	0
0	0	0	0	1	1	1	1	1	0	1	1	0	br	0
0	0	0	0	0	1	1	0	0	0	0	1	0	br	0
0	0	0	0	1	1	1	1	1	0	0	1	0	sy	1
0	0	0	0	0	1	1	1	1	0	0	3	0	sbb	1
0	1	0	1	1	1	1	1	0	1	0	3	1	gf	0
0	1	0	1	1	1	1	1	1	0	0	3	1	jg	0
0	0	0	0	1	1	1	1	0	1	0	3	1	jg	0
0	0	0	0	0	1	1	1	0	1	0	3	1	gf	0
0	1	0	0	1	1	1	1	0	1	0	3	1	gf	0
1	0	0	0	1	1	1	1	1	0	1	1	0	cd	0
1	0	0	0	1	1	1	1	1	0	1	1	0	cd	0
0	0	0	0	1	1	1	1	0	0	0	1	0	cd	0
0	0	0	0	1	1	1	1	0	0	1	1	0	cd	0
0	0	0	0	1	1	1	1	1	0	0	1	0	cd	0
0	0	0	0	1	1	1	1	0	0	1	1	0	cd	0
0	0	0	0	1	1	1	1	0	0	0	1	0	cd	0
0	0	0	0	1	1	1	1	0	0	0	1	0	ppu	0
0	0	0	0	1	1	1	1	0	1	0	1	1	ppu	0
0	1	0	0	1	1	1	1	1	0	0	3	1	rp	1
0	0	0	0	0	1	1	1	1	0	0	3	0	rp	1
0	0	0	0	1	1	1	1	1	0	0	1	0	ppu	0
0	0	0	0	1	1	1	1	0	1	0	1	1	ppu	0
0	0	0	0	1	1	1	1	0	1	0	1	1	ppu	0
0	0	0	0	1	1	1	1	0	0	0	1	0	cd	0
0	0	0	0	1	1	1	1	0	0	0	1	0	cd	0
0	0	0	0	1	1	1	1	1	0	1	1	0	cd	0
0	0	0	0	0	1	1	1	0	1	0	2	1	juv	2
0	0	0	0	0	1	1	1	0	1	0	2	1	juv	2
0	0	0	0	0	1	1	1	1	0	0	2	0	juv	2
0	0	0	0	1	1	1	1	0	1	0	2	1	rc	1
0	0	0	0	0	1	1	1	1	0	0	3	0	cd	0
0	0	0	0	1	1	1	1	1	0	0	3	0	cd	0
0	0	0	0	0	1	1	1	0	1	0	2	1	pe	1
0	0	0	0	0	1	1	1	0	1	0	2	1	juv	2
0	0	0	0	1	1	1	1	1	0	0	3	0	cn	1
0	0	0	0	1	1	1	1	1	0	0	2	0	tr	1
0	0	0	0	0	1	1	1	1	0	0	3	0	cd	0
1	0	0	0	1	1	1	1	0	1	0	1	1	cn	1
0	0	0	0	0	1	1	1	1	0	0	1	0	cn	1
0	0	0	0	1	1	1	1	0	1	0	3	1	tr	1
0	0	0	0	1	1	1	1	0	0	1	2	0	df	1
0	0	0	0	1	1	1	1	0	0	1	2	0	df	1
0	0	0	0	1	1	1	1	0	0	1	2	0	df	1
0	0	0	0	1	1	1	1	0	0	0	1	0	gr	1
0	0	0	0	1	1	1	1	0	1	0	2	1	sc	1
0	0	0	0	1	1	1	1	1	0	0	2	1	sc	1
1	0	0	0	1	1	1	1	1	0	0	2	1	df	1
0	0	0	0	1	1	1	1	0	1	0	2	1	sc	1
1	0	0	0	1	1	1	1	1	0	0	2	0	df	1
0	0	0	0	1	1	1	1	0	0	0	1	0	cg	0
0	0	0	0	1	1	1	1	0	0	0	3	0	sin	1
0	0	0	0	1	1	1	1	1	0	0	3	0	sin	1
0	0	0	0	1	1	1	1	1	0	0	3	0	sin	1
0	0	0	0	1	1	1	1	0	0	0	3	0	sin	1
0	0	0	0	1	1	1	1	0	0	0	3	0	sin	1
1	0	0	0	1	1	1	1	1	0	0	1	0	sy	1
1	0	0	0	1	1	1	1	0	1	0	2	1	cs	1
0	0	0	0	1	1	1	1	0	1	0	1	1	pg	0
0	0	0	0	1	1	1	1	0	0	0	1	0	pg	0
0	0	0	0	1	1	1	1	0	1	0	1	1	pg	0
0	0	0	0	1	1	1	1	0	0	0	1	0	so	0
0	0	0	0	0	1	1	1	0	1	0	2	1	juv	2
1	0	0	0	1	1	1	1	0	1	0	2	1	rc	1
0	0	0	0	1	1	1	1	0	1	0	2	1	bt	1
1	0	0	0	0	1	1	1	1	0	0	2	0	rc	1
0	0	0	0	0	1	1	0	0	0	0	2	0	rc	1
0	0	0	0	0	1	1	1	0	0	0	2	0	rc	1
0	0	0	0	0	1	1	1	0	1	0	3	1	ph	0
0	0	0	0	0	1	1	1	0	0	0	1	0	mb	1
1	0	0	0	1	1	1	1	0	0	0	1	0	dm	0
0	0	0	0	1	1	1	1	0	0	0	1	0	dm	0
0	0	0	0	0	1	1	1	1	0	0	1	0	dm	0
1	0	0	0	1	1	1	1	1	0	0	1	0	pg	0
1	0	0	0	1	1	1	1	1	0	0	1	0	ou	0
1	0	0	0	1	1	1	1	1	0	0	1	0	ou	0
1	0	0	0	1	1	1	1	1	0	0	1	1	ou	0
1	0	0	0	1	1	1	1	1	0	0	1	0	ou	0
1	0	0	0	1	1	1	1	1	0	1	1	0	ou	0
1	0	0	0	1	1	1	1	0	0	1	1	0	ou	0
0	0	0	0	1	1	1	1	0	0	0	1	0	pt	0
0	0	0	0	1	1	1	1	1	0	0	1	0	pt	0
0	0	0	0	0	1	1	1	1	0	0	3	0	df	1
0	0	0	0	0	1	1	1	1	0	0	3	0	no	0
0	0	0	0	0	1	1	1	1	0	0	3	0	no	0
0	0	0	0	1	1	1	1	0	1	0	3	1	no	0
0	0	0	0	1	1	1	1	0	1	0	3	1	no	0
1	0	0	0	1	1	1	1	1	0	1	1	0	sb	1
0	0	0	0	1	1	1	1	0	0	0	1	0	tir	0
1	0	0	0	0	1	1	1	0	1	0	3	1	cg	0
0	0	0	0	0	1	1	1	0	1	0	3	1	cg	0
0	0	0	0	0	1	1	0	0	0	0	3	0	cg	0
0	0	0	0	1	1	1	1	1	0	0	1	0	pg	0
0	0	0	0	1	1	1	1	1	0	0	1	0	pg	0
0	0	0	0	1	1	1	1	0	0	0	1	0	pg	0
0	0	0	0	1	1	1	1	0	1	0	1	1	pg	0
0	0	0	0	1	1	1	1	0	0	0	1	0	cg	0
0	0	0	0	1	1	1	1	0	1	0	2	1	cg	0
0	0	0	0	1	1	1	1	0	0	0	2	0	cg	0
1	0	0	0	0	1	1	1	1	0	0	2	0	cg	0
0	0	0	0	0	1	1	1	0	0	0	2	0	cg	0
0	0	0	0	1	1	1	1	0	1	0	2	1	tir	0
1	0	0	0	0	1	1	1	0	0	0	2	0	cg	0
1	0	0	0	0	1	1	1	1	0	0	2	0	cg	0
0	0	0	0	0	1	1	1	0	0	1	2	0	tir	0
0	0	0	0	1	1	1	1	0	0	0	2	0	cg	0
0	0	0	0	1	1	1	1	0	1	0	2	1	tir	0
0	0	0	0	1	1	1	1	0	0	0	1	0	cg	0
0	0	0	0	1	1	1	1	0	0	0	2	0	tir	0
0	0	0	0	1	1	1	1	0	1	0	2	1	tir	0
0	0	0	0	1	1	1	0	0	0	0	2	0	tir	0
0	0	0	0	1	1	1	1	0	0	1	2	0	tir	0
0	0	0	0	1	1	1	1	0	1	0	2	1	tir	0
0	0	0	0	1	1	1	1	0	1	0	2	1	tir	0
0	0	0	0	1	1	1	1	0	0	0	2	0	pe	1
0	0	0	0	1	1	1	1	0	1	0	2	1	tir	0
0	0	0	0	1	1	1	1	1	0	0	2	1	tir	0
0	0	0	0	1	1	1	1	0	0	0	2	0	sm	0
0	0	0	0	1	1	1	1	0	0	0	2	0	sm	0
0	0	0	0	1	1	1	1	0	0	0	1	0	jk	0
0	0	0	0	1	1	1	1	0	0	0	1	0	jk	0
0	0	0	0	1	1	1	0	0	0	0	1	0	mh	0
0	0	0	0	1	1	1	1	0	0	0	1	0	mh	0
0	0	0	0	1	1	1	1	0	0	0	1	0	jk	0
0	0	0	0	1	1	1	1	0	0	0	1	0	jk	0
0	0	0	0	1	1	1	1	0	0	0	1	0	mh	0
0	0	0	0	1	1	1	1	0	0	0	1	0	mh	0
0	0	0	0	1	1	1	1	0	0	0	1	0	jk	0
0	0	0	0	1	1	1	1	0	0	0	1	0	mh	0
0	0	0	0	1	1	1	1	0	0	0	1	0	mh	0
0	0	0	0	1	1	1	1	0	0	0	1	0	jk	0
0	0	0	0	1	1	1	1	0	0	0	1	0	mh	0
0	0	0	0	1	1	1	1	0	0	0	1	0	jk	0
0	0	0	0	1	1	1	1	0	0	0	1	0	mh	0
0	0	0	0	1	1	1	1	0	0	0	1	0	mh	0
0	0	0	0	1	1	1	1	0	0	0	1	0	mh	0
0	0	0	0	1	1	1	1	0	0	0	1	0	jk	0
0	0	0	0	1	1	1	1	0	1	0	1	1	jk	0
1	0	0	0	0	1	1	0	0	0	0	1	0	mh	0
0	0	0	0	1	1	1	1	0	0	0	1	0	rp	1
0	0	0	0	0	1	1	1	1	0	0	1	0	rp	1
1	0	0	0	0	1	1	1	1	0	0	2	0	sy	1
0	0	0	0	1	1	1	1	1	0	0	2	0	sy	1
0	0	0	0	1	1	1	1	1	0	0	1	0	sy	1
0	0	0	0	1	1	1	1	1	0	0	1	0	sy	1
0	0	0	0	1	1	1	1	0	1	0	3	1	pi	1
0	0	0	0	1	1	1	1	1	0	0	3	0	bt	1
0	0	0	0	1	1	1	1	1	0	0	3	0	bt	1
0	0	0	0	1	1	1	1	1	0	0	3	0	bt	1
0	0	0	0	1	1	1	1	0	1	0	3	1	bt	1
0	0	0	0	1	1	1	1	0	1	0	3	1	bt	1
0	0	0	0	1	1	1	1	0	1	0	3	1	bt	1
0	0	0	0	1	1	1	1	0	1	0	3	1	bt	1
0	0	0	0	1	1	1	1	0	1	0	3	1	bt	1
0	0	0	0	1	1	1	1	1	0	0	3	0	bt	1
0	0	0	0	1	1	1	1	1	0	0	3	0	bt	1
0	0	0	0	1	1	1	1	1	0	0	3	0	bt	1
0	0	0	0	1	1	1	1	1	0	0	3	0	bt	1
0	0	0	0	1	1	1	1	0	1	0	3	1	bt	1
1	0	0	0	1	1	1	1	1	0	1	2	0	sb	1
0	0	0	0	1	1	1	1	1	0	0	3	0	sdf	1
0	0	0	0	1	1	1	1	0	1	0	3	1	sdf	1
0	0	0	0	1	1	1	1	1	0	0	2	0	amb	1
0	0	0	0	1	1	1	1	0	1	0	2	1	amb	1
0	0	0	0	1	1	1	1	0	1	0	2	1	amb	1
0	0	0	0	1	1	1	1	1	0	0	2	0	es	1
0	0	0	0	1	1	1	1	1	0	0	2	0	es	1
0	0	0	0	1	1	1	1	0	0	0	2	0	amb	1
0	0	0	0	1	1	1	1	0	1	0	2	1	es	1
0	0	0	0	1	1	1	1	0	1	0	2	1	amb	1
0	0	0	0	1	1	1	1	1	0	0	1	0	es	1
0	0	0	0	1	1	1	1	0	0	0	1	0	es	1
1	0	0	0	1	1	1	1	1	0	0	1	1	amb	1
0	0	0	0	1	1	1	1	0	0	0	2	0	es	1
1	0	0	0	1	1	1	1	1	0	0	1	0	amb	1
0	0	0	0	1	1	1	1	1	0	0	1	0	amb	1
0	0	0	0	1	1	1	1	1	0	0	1	0	amb	1
0	0	0	0	0	1	1	1	0	0	0	1	0	es	1
0	0	0	0	1	1	1	1	0	1	0	2	1	ve	0
0	0	0	0	1	1	1	1	1	0	0	2	0	ve	0
0	0	0	0	1	1	1	1	0	1	0	2	1	ve	0
0	0	0	0	1	1	1	1	0	1	0	2	1	ve	0
0	0	0	0	1	1	1	1	0	1	0	2	1	ve	0
0	0	0	0	1	1	1	1	0	0	0	2	0	cg	0
0	0	0	0	1	1	1	1	0	0	0	2	0	cg	0
0	0	0	0	1	1	1	1	0	0	0	2	0	cg	0
0	0	0	0	1	1	1	1	0	0	0	2	0	cg	0
0	0	0	0	1	1	1	1	0	1	0	2	1	ve	0
0	0	0	0	1	1	1	1	0	0	0	2	0	ve	0
0	0	0	0	1	1	1	1	0	1	0	2	1	ve	0
0	0	0	0	1	1	1	1	0	1	0	2	1	ve	0
0	0	0	0	0	1	1	1	0	0	0	2	0	ve	0
0	0	0	0	1	1	1	1	0	1	0	2	1	ve	0
0	0	0	0	1	1	1	1	0	1	0	2	1	ve	0
0	0	0	0	1	1	1	1	0	0	0	1	0	ve	0
0	0	0	0	1	1	1	1	0	1	0	1	1	ve	0
0	0	0	0	1	1	1	1	0	1	0	2	1	tir	0
0	0	0	0	1	1	1	1	1	0	0	2	0	ku	0
0	0	0	0	1	1	1	0	0	0	0	2	0	ku	0
0	0	0	0	1	1	1	1	0	1	0	2	1	ku	0
1	0	0	0	1	1	1	1	0	1	0	2	1	ku	0
0	0	0	0	1	1	1	1	0	0	0	2	0	ku	0
1	0	0	0	1	1	1	1	0	1	0	2	1	ku	0
0	0	0	0	1	1	1	0	0	0	0	2	0	ku	0
0	0	0	0	1	1	1	1	0	0	0	2	0	ku	0
1	0	0	0	1	1	1	1	1	0	0	2	0	ku	0
0	0	0	0	0	1	1	0	0	0	0	2	0	ku	0
0	0	0	0	1	1	1	1	0	0	0	1	0	ku	0
0	0	0	0	1	1	1	0	0	0	0	1	0	ku	0
0	0	0	0	0	1	1	0	0	0	0	1	0	ku	0
0	0	0	0	1	1	1	1	0	1	0	1	1	ot	0
0	0	0	0	1	1	1	1	1	0	0	1	1	ot	0
0	0	0	0	0	1	1	1	0	0	0	1	0	ot	0
0	0	0	0	1	1	1	1	0	0	0	1	0	so	0
0	0	0	0	1	1	1	1	0	0	0	1	0	so	0
0	0	0	0	1	1	1	1	0	0	0	1	0	cg	0
1	0	0	0	1	1	1	1	0	0	0	2	0	gl	1
0	0	0	0	1	1	1	1	0	0	0	2	0	pt	0
0	0	0	0	1	1	1	1	0	0	0	2	0	pt	0
0	0	0	0	1	1	1	1	0	0	0	2	0	pt	0
0	0	0	0	1	1	1	1	0	1	0	2	1	pt	0
0	0	0	0	1	1	1	1	1	0	0	1	1	tir	0
0	0	0	0	0	1	1	1	0	0	0	2	0	pic	1
0	0	0	0	1	1	1	1	0	1	0	3	1	vo	1
0	0	0	0	0	1	1	0	0	0	0	2	0	pu	1
0	0	0	0	1	1	1	1	0	1	0	3	1	pic	1
0	0	0	0	0	1	1	0	0	0	0	1	0	es	1
0	0	0	0	0	1	1	1	1	0	0	1	0	es	1
0	0	0	0	0	1	1	1	1	0	0	1	0	es	1
0	0	0	0	1	1	1	1	1	0	0	2	0	es	1
0	0	0	0	0	1	1	1	0	0	0	2	0	es	1
0	0	0	0	1	1	1	1	1	0	0	2	0	es	1
0	0	0	0	0	1	1	1	1	0	0	2	1	es	1
0	0	0	0	1	1	1	1	0	1	0	3	1	bt	1
0	0	0	0	1	1	1	1	0	0	0	1	0	df	1
1	0	0	0	1	1	1	1	0	0	0	1	0	df	1
0	0	0	0	1	1	1	1	1	0	0	1	0	df	1
0	0	0	0	1	1	1	1	0	0	0	1	0	df	1
0	0	0	0	1	1	1	1	1	0	0	1	1	sm	0
1	0	0	0	0	1	1	0	0	0	0	2	0	sdf	1
1	0	0	0	0	1	1	1	1	0	0	2	0	sdf	1
1	0	0	0	1	1	1	1	1	0	0	2	0	sdf	1
1	0	0	0	1	1	1	1	1	0	1	2	0	sdf	1
1	0	0	0	1	1	1	1	0	1	0	2	1	sdf	1
1	0	0	0	1	1	1	1	0	1	0	2	1	sdf	1
0	0	0	0	1	1	1	1	0	1	0	2	1	sdf	1
0	0	0	0	0	1	1	1	1	0	0	1	0	no	0
1	0	0	0	1	1	1	1	0	0	0	1	0	ve	0
1	0	0	0	1	1	1	1	0	0	0	1	0	ve	0
0	0	0	0	1	1	1	1	0	0	0	1	0	dm	0
0	0	0	0	1	1	1	1	1	0	0	1	0	dm	0
0	0	0	0	1	1	1	1	0	0	0	1	0	dm	0
0	0	0	0	1	1	1	1	0	0	0	1	0	dm	0
0	0	0	0	0	1	1	1	0	1	0	3	1	sbb	1
0	0	0	0	1	1	1	1	0	1	0	3	1	tir	0
0	0	0	0	1	1	1	1	0	0	0	1	0	sa	0
0	0	0	0	0	1	1	0	0	0	0	1	0	sa	0
0	0	0	0	1	1	1	1	0	1	0	1	1	sa	0
0	0	0	0	1	1	1	1	0	1	0	1	1	sa	0
0	0	0	0	0	1	1	1	0	1	0	3	1	mb	1
0	0	0	0	0	1	1	1	0	0	0	1	0	pg	0
0	0	0	0	1	1	1	0	1	0	0	1	0	ph	0
1	0	0	0	0	1	1	0	0	0	0	1	0	cs	1
1	0	0	0	1	1	1	1	1	0	0	1	0	cs	1
1	0	0	0	1	1	1	1	1	0	0	1	0	cs	1
1	0	0	0	1	1	1	1	1	0	0	1	0	cs	1
0	0	1	0	1	1	1	1	0	1	0	3	1	cs	1
0	0	0	0	1	1	1	1	1	0	0	3	0	pu	1
0	0	0	0	0	1	1	0	0	0	0	1	0	gr	1
0	0	0	0	1	1	1	1	1	0	0	3	0	gf	0
0	0	0	0	0	1	1	1	1	0	0	3	0	gf	0
0	0	0	0	1	1	1	1	0	0	0	2	0	gr	1
0	0	0	0	1	1	1	1	1	0	0	1	0	ou	0
0	0	0	0	1	1	1	0	0	0	0	2	0	mb	1
0	0	0	0	1	1	1	1	0	1	0	2	1	mb	1
0	0	0	0	1	1	1	1	1	0	0	2	1	mb	1
0	0	0	0	1	1	1	1	0	1	0	2	1	mb	1
0	0	0	0	1	1	1	1	0	1	0	2	1	mb	1
1	0	0	0	1	1	1	1	0	1	0	2	1	sdf	1
1	0	0	0	1	1	1	1	0	0	0	2	0	sdf	1
0	0	0	0	1	1	1	1	1	0	0	2	0	gr	1
1	0	0	0	1	1	1	1	0	1	0	2	1	sdf	1
1	0	0	0	1	1	1	1	0	1	0	2	1	sdf	1
0	0	0	0	1	1	1	1	0	1	0	2	1	mb	1
0	0	0	0	1	1	1	1	1	0	0	1	0	bb	1
0	0	0	0	0	1	1	1	0	0	0	1	0	gr	1
1	0	0	0	1	1	1	1	0	0	0	1	0	gr	1
0	0	0	0	1	1	1	1	1	0	0	1	0	bb	1
0	0	0	0	1	1	1	1	0	1	0	1	1	bb	1
0	0	0	0	0	1	1	1	0	1	0	2	1	pu	1
0	0	0	0	1	1	1	0	1	0	0	2	1	pu	1
0	0	0	0	1	1	1	1	1	0	0	2	0	pu	1
0	0	0	0	1	1	1	1	1	0	0	2	0	pu	1
1	0	0	0	1	1	1	1	0	1	0	1	1	pu	1
0	0	0	0	1	1	1	1	1	0	0	2	0	sbb	1
0	0	0	0	1	1	1	1	0	1	0	2	1	pic	1
0	0	0	0	1	1	1	1	0	0	0	2	0	gr	1
0	0	0	0	1	1	1	1	0	0	0	2	0	gr	1
0	0	0	0	1	1	1	1	0	1	0	2	1	gr	1
0	0	0	0	1	1	1	1	1	0	0	2	0	gr	1
0	0	0	0	1	1	1	1	0	0	0	1	0	gf	0
1	0	0	0	1	1	1	1	0	1	0	1	1	sdf	1
0	0	0	0	1	1	1	1	0	1	0	2	1	bb	1
1	0	0	0	1	1	1	1	0	0	0	2	0	bb	1
1	0	0	0	1	1	1	1	1	0	0	2	0	bb	1
0	0	0	0	1	1	1	1	1	0	0	1	0	pu	1
1	0	0	0	1	1	1	1	1	0	0	2	0	sdf	1
0	0	0	0	1	1	1	1	0	0	0	2	0	sdf	1
0	0	0	0	0	1	1	0	0	0	0	2	0	sdf	1
1	0	0	0	1	1	1	1	0	0	0	2	0	sdf	1
1	0	0	0	1	1	1	1	1	0	0	2	0	sdf	1
1	0	0	0	0	1	1	0	0	0	0	2	0	sdf	1
0	0	0	0	1	1	1	1	0	1	0	1	1	pp	0
0	0	0	0	1	1	1	1	0	1	0	3	1	jg	0
0	0	0	0	1	1	1	1	0	0	0	3	0	3n	1
0	0	0	0	1	1	1	1	1	0	0	3	1	df	1
0	0	0	0	0	1	1	1	1	0	0	3	1	3n	1
0	0	0	0	1	1	1	1	0	1	0	3	1	df	1
0	0	0	0	1	1	1	1	1	0	0	3	1	df	1
0	0	0	0	1	1	1	1	0	1	0	3	1	df	1
0	0	0	0	0	1	1	1	0	0	0	3	0	df	1
0	0	0	0	0	1	1	0	0	0	0	3	0	df	1
0	0	0	0	1	1	1	1	0	1	0	2	1	df	1
0	0	0	0	0	1	1	0	0	0	0	2	0	df	1
0	0	0	0	1	1	1	1	1	0	0	1	0	cn	1
1	0	0	0	1	1	1	1	0	0	0	1	0	df	1
1	0	0	0	1	1	1	1	0	1	0	2	1	cn	1
0	0	0	0	1	1	1	1	0	1	0	2	1	df	1
0	0	0	0	1	1	1	1	0	1	0	2	1	df	1
0	0	0	0	1	1	1	1	0	1	0	2	1	juv	2
0	0	0	0	1	1	1	1	0	1	0	2	1	cn	1
0	0	0	0	1	1	1	1	0	1	0	1	1	sb	1
0	0	0	0	1	1	1	1	0	0	0	2	0	juv	2
0	0	0	0	1	1	1	1	0	1	0	2	1	3c	1
0	0	0	0	1	1	1	1	0	1	0	2	1	3c	1
0	0	0	0	1	1	1	1	0	1	0	1	1	sb	1
0	0	0	0	1	1	1	1	0	1	0	2	1	3c	1
0	0	0	0	1	1	1	1	1	0	0	1	0	sb	1
0	0	0	0	1	1	1	1	0	1	0	2	1	3c	1
0	0	0	0	1	1	1	1	0	1	0	1	1	sb	1
0	0	0	0	1	1	1	1	1	0	0	1	1	sb	1
1	0	0	0	1	1	1	1	0	1	0	2	1	amb	1
1	0	0	0	1	1	1	1	0	1	0	2	1	amb	1
0	0	0	0	0	1	1	1	0	1	0	3	1	3c	1
0	1	0	1	1	1	1	1	0	1	0	3	1	juv	2
0	0	0	0	1	1	1	1	0	1	0	3	1	3c	1
0	0	0	0	1	1	1	1	1	0	1	1	0	pp	0
1	0	0	0	1	1	1	1	0	1	0	2	1	sbb	1
1	0	0	0	1	1	1	1	0	1	0	2	1	sbb	1
0	0	0	0	1	1	1	1	1	0	1	1	0	cn	1
0	0	0	0	1	1	1	1	1	0	0	1	0	cn	1
0	0	0	0	1	1	1	0	1	0	1	1	0	cn	1
0	0	0	0	1	1	1	1	1	0	0	1	0	cn	1
0	0	0	0	1	1	1	1	0	1	0	3	1	3c	1
0	0	0	0	1	1	1	0	1	0	0	1	0	jg	0
0	0	0	0	1	1	1	1	1	0	0	1	0	jg	0
0	0	0	0	1	1	1	1	1	0	0	1	0	sdf	1
0	0	0	0	1	1	1	1	0	0	0	1	0	sdf	1
0	0	0	0	1	1	1	1	0	0	0	1	0	sdf	1
1	0	0	0	1	1	1	1	1	0	0	1	0	sbb	1
1	0	0	0	1	1	1	1	1	0	0	1	0	sbb	1
0	0	0	0	1	1	1	1	1	0	0	2	1	bb	1
0	0	0	0	1	1	1	1	1	0	0	2	0	bb	1
0	0	0	0	1	1	1	1	0	1	0	2	1	bb	1
0	0	0	0	1	1	1	1	0	1	0	2	1	bb	1
1	0	0	0	1	1	1	1	0	1	0	1	1	sbb	1
1	0	0	0	1	1	1	1	0	1	0	1	1	sbb	1
0	0	0	0	1	1	1	1	0	0	0	1	0	sbb	1
1	0	0	0	1	1	1	1	1	0	0	1	0	sbb	1
1	0	0	0	1	1	1	1	0	1	0	1	1	sbb	1
0	0	0	0	1	1	1	1	0	1	0	2	1	sbb	1
0	1	0	0	1	1	1	1	1	0	0	3	0	pu	1
0	1	0	0	1	1	1	1	0	1	0	3	1	pu	1
0	0	0	0	1	1	1	1	0	0	1	1	0	bb	1
1	0	0	0	0	1	1	1	0	0	0	1	0	es	1
1	0	0	0	1	1	1	1	1	0	1	1	0	bb	1
1	0	0	0	1	1	1	1	0	1	0	1	1	bb	1
0	0	0	0	0	1	1	0	1	0	1	1	0	bb	1
0	0	0	0	1	1	1	1	1	0	0	1	1	mb	1
0	0	0	0	1	1	1	1	0	0	0	1	0	ndt	1
0	0	0	0	1	1	1	0	0	0	0	1	0	ndt	1
0	0	0	0	1	1	1	1	1	0	1	2	0	ndt	1
0	0	0	0	1	1	1	1	1	0	0	2	0	ndt	1
0	0	0	0	1	1	1	1	0	0	0	2	0	ndt	1
0	0	0	0	1	1	1	1	0	0	0	2	0	cs	1
0	0	0	0	1	1	1	1	1	0	1	2	0	cs	1
0	0	0	0	1	1	1	1	0	1	0	2	1	cs	1
1	0	0	0	1	1	1	1	0	1	0	2	1	cs	1
0	0	0	0	1	1	1	1	0	1	0	3	1	cp	1
0	0	0	0	1	1	1	1	1	0	0	3	0	pi	1
0	0	0	0	1	1	1	1	1	0	0	3	0	pi	1
0	0	0	0	1	1	1	1	0	0	1	1	0	ar	0
0	0	0	0	1	1	1	1	0	0	1	1	0	ar	0
0	0	0	0	1	1	1	1	1	0	0	1	0	dm	0
0	0	0	0	1	1	1	1	1	0	0	1	0	dm	0
0	0	0	0	1	1	1	1	0	0	0	1	0	dm	0
0	0	0	0	1	1	1	1	1	0	0	1	1	3c	1
0	0	0	0	1	1	1	0	0	1	0	2	1	3c	1
0	0	0	0	1	1	1	1	0	1	0	1	1	3c	1
0	0	0	0	1	1	1	1	0	0	0	1	0	3c	1
0	0	0	0	1	1	1	1	0	0	0	1	0	df	1
0	0	0	0	1	1	1	1	0	0	0	1	0	df	1
0	0	0	0	1	1	1	1	0	0	0	2	0	df	1
0	0	0	0	1	1	1	0	0	1	0	2	1	pu	1
0	0	0	0	1	1	1	1	1	0	0	2	1	juv	2
0	0	0	0	1	1	1	1	0	0	0	1	0	pu	1
1	0	0	0	1	1	1	1	1	0	0	2	1	ndt	1
0	0	0	0	0	1	1	1	0	0	0	1	0	pic	1
1	0	0	0	1	1	1	1	1	0	0	1	0	pic	1
1	0	0	0	1	1	1	1	1	0	0	1	0	pic	1
0	0	0	0	1	1	1	1	1	0	0	1	0	pic	1
0	0	0	0	1	1	1	1	1	0	0	1	0	pic	1
0	0	0	0	1	1	1	0	0	1	0	1	1	rp	1
0	0	0	0	1	1	1	1	0	1	0	1	1	pic	1
0	0	0	0	0	1	1	1	0	1	0	3	1	pic	1
1	0	0	0	1	1	1	1	1	0	0	3	1	tir	0
0	0	0	0	1	1	1	1	0	1	0	3	1	vo	1
0	0	0	0	1	1	1	1	0	1	0	3	1	vo	1
0	0	0	0	1	1	1	1	0	1	0	3	1	vo	1
0	0	0	0	1	1	1	1	0	1	0	3	1	vo	1
0	0	0	0	1	1	1	0	0	1	0	1	1	vo	1
0	0	0	0	0	1	1	1	1	0	0	3	0	gr	1
0	0	0	0	1	1	1	1	0	1	0	1	1	so	0
0	0	0	0	1	1	1	1	0	1	0	1	1	so	0
0	0	0	0	1	1	1	1	0	0	0	1	0	so	0
1	0	0	0	0	1	1	1	0	0	0	1	0	ph	0
1	0	0	0	0	1	1	1	0	0	0	1	0	ph	0
0	0	0	0	1	1	1	1	1	0	1	1	0	ph	0
0	0	0	0	1	1	1	1	1	0	0	1	0	ph	0
0	0	0	0	1	1	1	1	0	0	0	1	0	ph	0
0	0	0	0	1	1	1	1	0	0	0	1	0	ph	0
0	0	0	0	1	1	1	1	0	0	0	1	0	ph	0
0	0	0	0	0	1	1	1	0	0	0	1	0	ve	0
0	0	0	0	1	1	1	1	0	0	0	1	0	ve	0
0	0	0	0	1	1	1	1	0	1	0	3	1	ve	0
0	0	0	0	1	1	1	1	0	1	0	3	1	df	1
0	0	0	0	1	1	1	1	0	1	0	3	1	sin	1
0	0	0	0	1	1	1	1	0	1	0	3	1	sin	1
0	0	0	0	1	1	1	1	0	1	0	3	1	sin	1
0	0	0	0	1	1	1	1	0	1	0	3	1	sin	1
0	0	0	0	1	1	1	1	0	1	0	3	1	sin	1
0	0	0	0	1	1	1	1	1	0	0	1	0	amb	1
0	0	0	0	1	1	1	1	1	0	0	2	1	tr	1
0	0	0	0	1	1	1	1	1	0	0	2	0	tr	1
1	0	0	0	1	1	1	1	1	0	0	2	0	tr	1
0	0	0	0	1	1	1	1	0	1	0	2	1	es	1
0	0	0	0	1	1	1	1	0	1	0	2	1	es	1
0	0	0	0	1	1	1	1	0	0	0	1	0	es	1
0	0	0	0	0	1	1	1	0	0	0	1	0	es	1
0	0	0	0	1	1	1	1	1	0	0	1	0	es	1
0	0	0	0	0	1	1	1	1	0	0	1	0	es	1
0	0	0	0	0	1	1	0	1	0	0	1	0	rc	1
1	0	0	0	1	1	1	1	0	0	0	2	0	sb	1
1	0	0	0	1	1	1	1	0	0	0	2	0	sb	1
1	0	0	0	1	1	1	1	0	0	0	2	0	sb	1
1	0	0	0	1	1	1	1	0	0	0	2	0	sb	1
1	0	0	0	1	1	1	1	1	0	0	2	1	sb	1
0	0	0	0	1	1	1	1	1	0	0	2	0	pic	1
0	0	0	0	1	1	1	1	1	0	0	2	0	pic	1
0	0	0	0	1	1	1	1	1	0	0	1	0	bb	1
0	0	0	0	1	1	1	1	0	1	0	3	1	tir	0
0	0	0	0	1	1	1	1	1	0	0	1	0	ou	0
0	0	0	0	1	1	1	1	0	1	0	2	1	ou	0
0	0	0	0	1	1	1	1	0	0	0	1	0	ou	0
0	0	0	0	1	1	1	1	1	0	0	2	1	ou	0
0	0	0	0	1	1	1	1	1	0	0	2	1	ou	0
0	0	0	0	1	1	1	1	1	0	0	2	0	ou	0
0	0	0	0	1	1	1	1	0	1	0	1	1	ou	0
0	0	0	0	1	1	1	1	1	0	0	1	0	so	0
0	0	0	0	1	1	1	0	1	0	0	2	0	bt	1
0	0	0	0	1	1	1	0	0	1	0	2	1	bt	1
0	0	0	0	1	1	1	0	0	1	0	2	1	bt	1
0	0	0	0	1	1	1	1	0	0	0	1	0	cs	1
0	0	0	0	1	1	1	1	0	0	0	1	0	cs	1
0	0	0	0	1	1	1	1	0	0	0	1	0	cg	0
0	0	0	0	1	1	1	0	1	0	0	1	0	pi	1
0	0	0	0	0	1	0	1	0	0	0	1	0	bf	0
0	0	0	0	0	1	0	1	0	0	0	1	0	bf	0
0	0	0	0	1	1	1	1	0	0	0	1	0	bf	0
0	0	0	0	1	1	1	1	0	1	0	2	1	bf	0
0	0	0	0	1	1	1	1	0	1	0	2	1	bf	0
0	0	0	0	1	1	1	1	0	1	0	2	1	bf	0
0	0	0	0	1	1	1	1	0	1	0	2	1	bf	0
0	0	0	0	1	1	1	1	0	1	0	2	1	bf	0
0	0	0	0	1	1	1	1	0	0	0	2	0	bf	0
0	0	0	0	1	1	1	1	0	1	0	2	1	bf	0
0	0	0	0	1	1	1	1	0	0	0	2	0	bf	0
0	0	0	0	1	1	1	1	0	0	0	2	0	bf	0
0	0	0	0	1	1	1	1	0	0	0	2	0	bf	0
0	0	0	0	1	1	1	1	0	1	0	2	1	bf	0
0	0	0	0	1	1	1	1	0	1	0	2	1	bf	0
0	0	0	0	1	1	1	1	0	1	0	2	1	bf	0
0	0	0	0	1	1	1	1	0	0	0	2	0	bf	0
0	0	0	0	1	1	1	1	0	0	0	1	0	bf	0
0	0	0	0	1	1	1	1	0	0	0	1	0	bf	0
0	0	0	0	1	1	1	1	0	0	0	2	0	bf	0
0	0	0	0	1	1	1	1	0	0	0	1	0	bf	0
0	0	0	0	1	1	1	1	0	1	0	1	1	bf	0
0	0	0	0	1	1	1	1	0	1	0	3	1	bf	0
0	0	0	0	1	1	1	1	0	0	0	1	0	bf	0
0	0	0	0	1	1	1	1	1	0	0	1	0	bf	0
0	0	0	0	1	1	1	1	0	0	0	1	0	bf	0
0	0	0	0	1	1	1	1	1	0	0	1	0	bf	0
0	0	0	0	1	1	1	1	0	1	0	2	1	bf	0
0	0	0	0	1	1	1	1	0	1	0	2	1	bf	0
0	0	0	0	1	1	1	1	0	1	0	2	1	bf	0
0	0	0	0	1	1	1	1	0	1	0	2	1	bf	0
0	0	0	0	1	1	1	1	0	1	0	2	1	bf	0
0	0	0	0	1	1	1	1	0	1	0	2	1	bf	0
0	0	0	0	1	1	1	1	0	1	0	2	1	bf	0
0	0	0	0	1	1	1	1	0	1	0	2	1	bf	0
0	0	0	0	1	1	1	1	1	0	1	1	0	bf	0
0	0	0	0	1	1	1	1	0	1	0	2	1	or	1
0	0	0	0	1	1	1	1	1	0	0	1	0	or	1
0	0	0	0	1	1	1	1	1	0	1	1	0	or	1
0	0	1	0	1	1	1	1	0	1	0	3	1	or	1
0	0	1	0	1	1	1	1	0	1	0	3	1	or	1
0	0	0	0	0	1	1	1	0	1	0	3	1	or	1
0	0	0	0	0	1	1	1	0	1	0	3	1	or	1
0	0	0	0	1	1	1	1	0	1	0	1	1	or	1
0	0	0	0	1	1	1	1	0	0	0	2	0	or	1
0	0	0	0	0	1	1	1	1	0	0	2	0	or	1
1	0	0	0	1	1	1	1	0	1	0	2	1	or	1
1	0	0	0	1	1	1	1	0	1	0	2	1	or	1
1	0	0	0	1	1	1	1	0	1	0	2	1	or	1
1	0	0	0	1	1	1	1	0	1	0	2	1	or	1
1	0	0	0	1	1	1	1	0	1	0	2	1	or	1
1	0	0	0	1	1	1	1	1	0	0	2	1	or	1
1	0	0	0	1	1	1	1	0	1	0	2	1	or	1
0	0	0	0	1	1	1	1	0	1	0	2	1	or	1
0	0	0	0	1	1	1	1	0	0	0	3	0	or	1
0	0	0	0	1	1	1	1	0	1	0	3	1	or	1
0	0	0	0	1	1	1	1	0	1	0	3	1	or	1
0	0	0	0	1	1	1	1	0	1	0	3	1	or	1
0	0	0	0	0	1	1	1	0	1	0	3	1	or	1
1	0	0	0	1	1	1	1	0	1	0	2	1	or	1
1	0	0	0	1	1	1	1	0	1	0	2	1	or	1
1	0	0	0	1	1	1	1	0	1	0	2	1	or	1
1	0	0	0	1	1	1	1	0	1	0	2	1	or	1
1	0	0	0	1	1	1	1	0	1	0	2	1	or	1
1	0	0	0	1	1	1	1	0	1	0	2	1	or	1
0	0	0	0	0	1	1	0	1	0	0	1	0	or	1
0	0	0	0	1	1	1	0	0	0	0	1	0	or	1
0	0	0	0	1	1	1	0	0	1	0	1	1	or	1
0	0	0	0	1	1	1	0	0	0	0	1	0	or	1
0	0	0	0	1	1	1	1	0	1	0	2	1	or	1
1	0	0	0	0	1	1	0	0	0	0	2	0	or	1
1	0	0	0	1	1	1	1	0	1	0	2	1	or	1
0	0	0	0	1	1	1	1	0	0	0	3	0	pin	0
0	0	0	0	1	1	1	1	0	0	0	3	0	pin	0
0	0	0	0	1	1	1	1	0	0	0	2	0	pin	0
0	0	0	0	1	1	1	1	0	0	0	2	0	pin	0
0	0	0	0	1	1	1	1	0	1	0	2	1	pin	0
0	0	0	0	1	1	1	1	0	1	0	2	1	pin	0
0	0	0	0	0	1	1	0	0	0	0	2	0	pin	0
0	0	0	0	1	1	1	1	0	0	1	2	0	pin	0
0	0	0	0	1	1	1	1	0	1	0	2	1	pin	0
0	0	0	0	1	1	1	1	0	1	0	2	1	pin	0
0	0	0	0	1	1	1	1	0	1	0	2	1	pin	0
0	0	0	0	1	1	1	1	0	1	0	2	1	pin	0
0	0	0	0	0	1	1	1	1	0	0	1	0	pin	0
0	0	0	0	1	1	1	1	1	0	0	2	0	pin	0
0	0	0	0	1	1	1	1	0	1	0	2	1	pin	0
0	0	0	0	1	1	1	1	0	1	0	2	1	pin	0
0	0	0	0	1	1	1	1	0	1	0	2	1	pin	0
0	0	0	0	1	1	1	1	1	0	0	2	0	pin	0
0	0	0	0	1	1	1	1	0	0	0	2	0	pin	0
0	0	0	0	1	1	1	1	0	0	0	1	0	pin	0
0	0	0	0	0	1	1	1	0	0	0	1	0	pin	0
0	0	0	0	1	1	1	1	0	0	0	1	0	pin	0
1	0	0	0	1	1	1	1	0	0	0	1	0	pin	0
0	0	0	0	1	1	1	1	0	0	0	1	0	pin	0
0	0	0	0	0	1	1	0	0	0	0	1	0	pin	0
0	0	0	0	0	1	1	1	0	0	0	1	0	pin	0
0	0	0	0	1	1	1	1	0	0	0	1	0	pin	0
0	0	0	0	0	1	1	1	0	0	0	1	0	pin	0
0	0	0	0	1	1	1	1	0	0	0	1	0	pin	0
0	0	0	0	1	1	1	1	0	0	0	2	0	pin	0
0	0	0	0	1	1	1	1	0	1	0	2	1	pin	0
0	0	0	0	0	1	0	1	1	0	0	2	1	pin	0
0	0	0	0	1	1	1	1	1	0	0	2	1	pin	0
0	0	0	0	1	1	1	1	0	0	0	2	0	pin	0
0	0	0	0	1	1	1	1	0	0	0	1	0	pin	0
0	0	0	0	1	1	1	1	0	1	0	2	1	pin	0
0	0	0	0	1	1	1	1	0	0	0	2	0	ma	1
1	0	0	0	0	1	1	0	0	0	0	1	0	ma	1
0	0	0	0	0	1	1	0	1	0	0	1	0	ma	1
0	0	0	0	0	1	1	1	0	1	0	3	1	ma	1
0	0	0	0	1	1	1	1	1	0	0	2	1	ma	1
0	0	0	0	0	1	1	0	0	0	0	1	0	ma	1
0	0	0	0	1	1	1	1	0	0	0	1	0	ma	1
0	0	0	0	1	1	1	1	0	0	0	1	0	ma	1
0	0	0	0	1	1	1	1	0	0	0	1	0	ma	1
0	0	0	0	1	1	1	1	0	0	0	1	0	ma	1
0	0	0	0	1	1	1	1	0	0	0	1	0	ma	1
1	0	0	0	1	1	1	1	1	0	0	1	0	ma	1
0	0	0	0	1	1	1	1	0	0	0	1	0	ma	1
0	0	0	0	1	1	1	1	1	0	0	1	0	ma	1
0	0	0	0	0	1	1	1	0	1	0	3	1	ma	1
0	0	0	0	1	1	1	1	1	0	0	1	0	ma	1
0	0	0	0	1	1	1	0	1	0	0	1	0	ma	1
1	0	0	0	1	1	1	1	1	0	0	1	0	ma	1
0	0	0	0	1	1	1	1	0	0	0	1	0	ma	1
0	0	0	0	0	1	1	1	1	0	0	1	0	ma	1
0	0	0	0	0	1	1	1	0	1	0	3	1	ma	1
0	0	0	0	1	1	1	0	0	0	0	1	0	ma	1
0	0	0	0	1	1	1	1	1	0	0	1	0	ma	1
0	0	0	0	1	1	1	1	1	0	0	1	0	ma	1
0	0	0	0	0	1	1	1	0	0	0	1	0	ma	1
1	0	1	0	1	1	1	1	0	1	0	1	1	ma	1
0	0	0	0	1	1	1	1	1	0	0	2	0	ma	1
0	0	0	0	1	1	1	1	0	0	0	2	0	ma	1
0	0	0	0	1	1	1	1	1	0	0	1	1	ma	1
1	0	0	0	0	1	1	1	0	0	0	2	0	ma	1
0	0	0	0	1	1	1	1	1	0	1	3	0	ma	1
0	0	0	0	1	1	1	1	1	0	0	1	0	ma	1
0	0	0	0	1	1	1	1	0	0	0	1	0	ma	1
0	0	0	0	1	1	1	1	0	0	0	1	0	ma	1
0	0	0	0	1	1	1	1	1	0	0	1	0	ma	1
0	0	0	0	0	1	1	1	1	0	0	1	0	ma	1
0	0	0	0	1	1	1	1	0	1	0	3	1	pc	1
0	0	0	0	1	1	1	1	0	0	1	1	0	pc	1
0	0	0	0	1	1	1	1	0	0	0	2	0	pc	1
0	0	0	0	1	1	1	1	1	0	0	2	0	pc	1
0	0	0	0	1	1	1	1	0	1	0	2	1	pc	1
0	0	0	0	1	1	1	1	0	0	0	1	0	pc	1
0	0	0	0	1	1	1	1	1	0	0	2	0	pc	1
1	0	0	0	1	1	1	0	1	0	0	2	1	pc	1
0	0	0	0	1	1	1	1	1	0	0	1	0	pc	1
0	0	0	0	1	1	1	1	0	0	0	2	0	pc	1
0	0	0	0	1	1	1	1	0	1	0	3	1	pc	1
0	0	0	0	1	1	1	1	0	0	0	1	0	pc	1
0	0	0	0	1	1	1	0	0	0	0	1	0	pc	1
0	0	0	0	1	1	1	1	1	0	0	3	1	pc	1
0	0	0	0	1	1	1	0	0	0	0	1	0	pc	1
0	0	0	0	1	1	1	1	0	1	0	2	1	pc	1
0	0	0	0	1	1	1	1	0	1	0	2	1	pc	1
0	0	0	0	1	1	1	1	0	0	0	1	0	pc	1
0	0	0	0	1	1	1	1	0	0	0	1	0	pc	1
0	0	0	0	1	1	1	1	0	1	0	2	1	pc	1
0	0	0	0	0	1	0	0	0	0	0	2	0	pc	1
0	0	0	0	1	1	1	0	0	0	0	1	0	pc	1
0	0	0	0	1	1	1	1	0	0	0	1	0	pc	1
0	0	0	0	1	1	1	0	0	0	0	1	0	pc	1
0	0	0	0	1	1	1	0	0	0	0	2	0	pc	1
0	0	0	0	1	1	1	1	0	0	0	1	0	pc	1
1	0	0	0	1	1	1	1	0	0	0	2	0	pc	1
0	0	0	0	1	1	1	1	0	1	0	3	1	pc	1
1	0	0	0	1	1	1	1	0	0	0	2	0	pc	1
0	0	0	0	1	1	1	1	0	0	0	1	0	pc	1
0	0	0	0	1	1	1	1	1	0	0	2	0	pc	1
0	0	0	0	0	1	1	1	1	0	0	3	0	pc	1
0	0	0	0	1	1	1	1	0	0	0	2	0	pc	1
0	0	0	0	1	1	1	1	0	1	0	3	1	pc	1
0	0	0	0	1	1	1	1	0	0	0	2	0	pc	1
0	0	0	0	1	1	1	1	1	0	0	3	1	pc	1
0	0	0	0	1	1	1	1	0	1	0	2	1	vs	0
0	0	0	0	1	1	1	1	0	0	0	1	0	vs	0
0	0	0	0	1	1	1	1	1	0	0	1	0	vs	0
0	0	0	0	1	1	1	1	1	0	0	1	0	vs	0
0	0	0	0	1	1	1	1	0	0	0	2	0	vs	0
0	0	0	0	1	1	1	1	0	1	0	1	1	vs	0
0	0	0	0	1	1	1	1	0	1	0	1	1	vs	0
0	0	0	0	1	1	1	1	0	1	0	1	1	vs	0
0	0	0	0	1	1	1	1	0	1	0	1	1	vs	0
0	0	0	0	1	1	1	1	0	0	0	1	0	vs	0
0	0	0	0	1	1	1	1	0	1	0	1	1	vs	0
0	0	0	0	1	1	1	1	0	0	0	1	0	vs	0
0	0	0	0	1	1	1	1	0	1	1	1	1	vs	0
0	0	0	0	1	1	1	1	0	1	0	1	1	vs	0
0	0	0	0	1	1	1	1	0	0	0	1	0	vs	0
0	0	0	0	1	1	1	1	0	1	0	1	1	vs	0
0	0	0	0	1	1	1	1	0	0	0	2	0	vs	0
0	0	0	0	1	1	1	1	0	1	0	2	1	vs	0
0	0	0	0	1	1	1	1	0	0	0	1	0	vs	0
0	0	0	0	1	1	1	1	0	1	0	2	1	vs	0
0	0	0	0	1	1	1	1	0	0	0	1	0	vs	0
0	0	0	0	1	1	1	1	0	1	0	1	1	vs	0
0	0	0	0	1	1	1	1	0	1	0	1	1	vs	0
0	0	0	0	1	1	1	1	0	1	0	1	1	vs	0
0	0	0	0	1	1	1	1	0	0	0	1	0	vs	0
0	0	0	0	1	1	1	1	0	1	0	1	1	vs	0
0	0	0	0	1	1	1	1	0	0	0	1	0	vs	0
0	0	0	0	1	1	1	1	0	0	0	1	0	vs	0
0	0	0	0	1	1	1	1	0	1	0	2	1	vs	0
0	0	0	0	1	1	1	1	0	0	0	1	0	vs	0
0	0	0	0	1	1	1	1	0	0	0	1	0	vs	0
0	0	0	0	1	1	1	1	0	1	1	1	1	vs	0
0	0	0	0	1	1	1	1	0	0	0	1	0	vs	0
0	0	0	0	1	1	1	1	0	1	0	1	1	vs	0
0	0	0	0	1	1	1	1	0	1	1	1	1	vs	0
0	0	0	0	1	1	1	1	0	0	1	1	0	vs	0
